# Supplementary material for: ﻿Revision of the genus Atholus Thomson, 1859 (Coleoptera, Histeridae, Histerinae) from the Philippines with additional records
Source: Zookeys. 2023 Apr 12;1158:1–26. doi: 10.3897/zookeys.1158.100518 (PMC10193451; doi:10.3897/zookeys.1158.100518)
Supplement: XML Treatment for Atholus [file zookeys.1158.100518-treatment1.xml]

<!DOCTYPE tp:taxon-treatment
  PUBLIC "-//TaxonX//DTD Taxonomic Treatment Publishing DTD v0 20100105//EN" "tax-treatment-NSO.dtd">
<tp:taxon-treatment xmlns:tp="http://www.plazi.org/taxpub"><tp:treatment-meta><kwd-group><label>Taxon classification</label><kwd>
              <named-content content-type="kingdom">Animalia</named-content>
            </kwd><kwd>
              <named-content content-type="order">Coleoptera</named-content>
            </kwd><kwd>
              <named-content content-type="family">Histeridae</named-content>
            </kwd></kwd-group><mixed-citation publication-type="journal"><person-group><name><surname>dela Cruz</surname><given-names>Ian Niel</given-names></name><name><surname>Ôhara</surname><given-names>Masahiro</given-names></name></person-group><article-title>﻿Revision of the genus <italic><tp:taxon-name><tp:taxon-name-part taxon-name-part-type="genus" reg="Atholus">Atholus</tp:taxon-name-part></tp:taxon-name></italic> Thomson, 1859 (<tp:taxon-name><tp:taxon-name-part taxon-name-part-type="order">Coleoptera</tp:taxon-name-part></tp:taxon-name>, <tp:taxon-name><tp:taxon-name-part taxon-name-part-type="family">Histeridae</tp:taxon-name-part></tp:taxon-name>, <tp:taxon-name><tp:taxon-name-part taxon-name-part-type="subfamily">Histerinae</tp:taxon-name-part></tp:taxon-name>) from the Philippines with additional records</article-title><source>Zookeys</source><day>12</day><month>04</month><year>2023</year><volume>1158</volume><fpage>1</fpage><lpage>26</lpage><pub-id pub-id-type="doi">10.3897/zookeys.1158.100518</pub-id></mixed-citation></tp:treatment-meta><tp:nomenclature><label>﻿Genus</label><tp:taxon-name>
            <object-id xmlns:xlink="http://www.w3.org/1999/xlink" content-type="arpha" xlink:type="simple">C53ECDB7-715D-555D-A5A7-9207D23F37F5</object-id>
            <tp:taxon-name-part taxon-name-part-type="genus" reg="Atholus">Atholus</tp:taxon-name-part>
          </tp:taxon-name><tp:taxon-authority>Thomson, 1859</tp:taxon-authority><tp:nomenclature-citation-list><tp:nomenclature-citation><tp:taxon-name>
                <tp:taxon-name-part taxon-name-part-type="genus" reg="Atholus">Atholus</tp:taxon-name-part>
              </tp:taxon-name><comment>Thomson, 1859: 76 [type species: <tp:taxon-name><tp:taxon-name-part taxon-name-part-type="genus" reg="Hister">Hister</tp:taxon-name-part><tp:taxon-name-part taxon-name-part-type="species" reg="bimaculatus">bimaculatus</tp:taxon-name-part></tp:taxon-name> Linnaeus, 1758: 358, originally designated]; <xref ref-type="bibr" rid="B56">Schmidt 1885</xref>: 288; <xref ref-type="bibr" rid="B16">Ganglbauer 1889</xref>: 369; <xref ref-type="bibr" rid="B30">Lewis 1906</xref>: 402; <xref ref-type="bibr" rid="B7">Bickhardt 1917</xref>: 159, 162; <xref ref-type="bibr" rid="B9">1919</xref>: 13, 137, 139; <xref ref-type="bibr" rid="B2">Auzat 1916</xref>: 93; <xref ref-type="bibr" rid="B1">Arnett 1962</xref>: 378, 381; <xref ref-type="bibr" rid="B18">Halstead 1963</xref>: 7, 8; <xref ref-type="bibr" rid="B59">Witzgall 1971</xref>: 179, 183; <xref ref-type="bibr" rid="B23">Kryzhanovskij and Reichardt 1976</xref>: 382; <xref ref-type="bibr" rid="B36">Mazur 1984</xref>: 210, <xref ref-type="bibr" rid="B37">1997</xref>: 128, <xref ref-type="bibr" rid="B40">2011</xref>: 103.</comment></tp:nomenclature-citation><tp:nomenclature-citation><tp:taxon-name>
                <tp:taxon-name-part taxon-name-part-type="genus" reg="Peranus">Peranus</tp:taxon-name-part>
              </tp:taxon-name><comment>Lewis, 1906: 401 [type species: <tp:taxon-name><tp:taxon-name-part taxon-name-part-type="genus" reg="Hister">Hister</tp:taxon-name-part><tp:taxon-name-part taxon-name-part-type="species" reg="scutellaris">scutellaris</tp:taxon-name-part></tp:taxon-name> Erichson, 1834: 151], synonymized by <xref ref-type="bibr" rid="B23">Kryzhanovskij and Reichardt 1976</xref>: 384.</comment></tp:nomenclature-citation><tp:nomenclature-citation><tp:taxon-name>
                <tp:taxon-name-part taxon-name-part-type="genus" reg="Atholister">Atholister</tp:taxon-name-part>
              </tp:taxon-name><comment>Reitter, 1909: 286 [type species: <tp:taxon-name><tp:taxon-name-part taxon-name-part-type="genus" reg="Hister">Hister</tp:taxon-name-part><tp:taxon-name-part taxon-name-part-type="species" reg="scutellaris">scutellaris</tp:taxon-name-part></tp:taxon-name> Erichson], synonymized by Heyden, 1910: 317.</comment></tp:nomenclature-citation><tp:nomenclature-citation><tp:taxon-name>
                <tp:taxon-name-part taxon-name-part-type="genus" reg="Euatholus">Euatholus</tp:taxon-name-part>
              </tp:taxon-name><comment>Kryzhanovskij in Kryzhanovskij &amp; Reichardt, 1976: 387 [type species: <tp:taxon-name><tp:taxon-name-part taxon-name-part-type="genus" reg="Hister">Hister</tp:taxon-name-part><tp:taxon-name-part taxon-name-part-type="species" reg="duodecimstriatus">duodecimstriatus</tp:taxon-name-part></tp:taxon-name> Schrank, 1781: 39], synonymized by <xref ref-type="bibr" rid="B36">Mazur 1984</xref>: 210.</comment></tp:nomenclature-citation></tp:nomenclature-citation-list></tp:nomenclature><ref-list><ref id="B56"><mixed-citation xmlns:xlink="http://www.w3.org/1999/xlink" xlink:type="simple"><person-group><name name-style="western"><surname>Schmidt</surname><given-names>J</given-names></name></person-group> (<year>1885</year>) <article-title>Bestimmungs-Tabellen der europäischen Coleopteren. XIV. <tp:taxon-name><tp:taxon-name-part taxon-name-part-type="family">Histeridae</tp:taxon-name-part></tp:taxon-name>.</article-title><source>Berliner Entomologische Zeitung</source><volume>29</volume>: <fpage>279</fpage>–<lpage>330</lpage>. <ext-link xlink:type="simple" ext-link-type="doi" xlink:href="10.1002/mmnd.18850290213">https://doi.org/10.1002/mmnd.18850290213</ext-link></mixed-citation></ref><ref id="B16"><mixed-citation xmlns:xlink="http://www.w3.org/1999/xlink" xlink:type="simple"><person-group><name name-style="western"><surname>Ganglbauer</surname><given-names>L</given-names></name></person-group> (<year>1889</year>) <source>Die Käfer von Mitteleuropa. Die Käfer der österreichisch-ungarischen Monarchie, Deutschlands, der Schweiz, sowie des französischen und italienischen Alpengebietes. III, 1. Familienreihe <tp:taxon-name><tp:taxon-name-part taxon-name-part-type="superfamily">Staphylinoidea</tp:taxon-name-part></tp:taxon-name>. 2. Theil; <tp:taxon-name><tp:taxon-name-part taxon-name-part-type="family">Scydmenidae</tp:taxon-name-part></tp:taxon-name>, <tp:taxon-name><tp:taxon-name-part taxon-name-part-type="family">Silphidae</tp:taxon-name-part></tp:taxon-name>, <tp:taxon-name><tp:taxon-name-part taxon-name-part-type="family">Clambidae</tp:taxon-name-part></tp:taxon-name>, <tp:taxon-name><tp:taxon-name-part taxon-name-part-type="family">Leptinidae</tp:taxon-name-part></tp:taxon-name>, <tp:taxon-name><tp:taxon-name-part taxon-name-part-type="family">Platypsyllidae</tp:taxon-name-part></tp:taxon-name>, <tp:taxon-name><tp:taxon-name-part taxon-name-part-type="family">Corylophidae</tp:taxon-name-part></tp:taxon-name><tp:taxon-name><tp:taxon-name-part taxon-name-part-type="family">Sphaeriidae</tp:taxon-name-part></tp:taxon-name>, <tp:taxon-name><tp:taxon-name-part taxon-name-part-type="family">Trichopterygidae</tp:taxon-name-part></tp:taxon-name>, <tp:taxon-name><tp:taxon-name-part taxon-name-part-type="family">Hydroscaphidae</tp:taxon-name-part></tp:taxon-name>, <tp:taxon-name><tp:taxon-name-part taxon-name-part-type="family">Scaphidiidae</tp:taxon-name-part></tp:taxon-name>, <tp:taxon-name><tp:taxon-name-part taxon-name-part-type="family">Histeridae</tp:taxon-name-part></tp:taxon-name>.</source><publisher-name>Carl Gerold’s Sohn</publisher-name>, <publisher-loc>Wien</publisher-loc>, <size units="page">408 pp</size>.</mixed-citation></ref><ref id="B30"><mixed-citation xmlns:xlink="http://www.w3.org/1999/xlink" xlink:type="simple"><person-group><name name-style="western"><surname>Lewis</surname><given-names>G</given-names></name></person-group> (<year>1906</year>) <article-title>On new species of <tp:taxon-name><tp:taxon-name-part taxon-name-part-type="family">Histeridae</tp:taxon-name-part></tp:taxon-name> and notices of others.</article-title><source>Annals &amp; Magazine of Natural History</source><volume>18</volume>(<issue>7</issue>): <fpage>397</fpage>–<lpage>403</lpage>. <ext-link xlink:type="simple" ext-link-type="doi" xlink:href="10.1080/00222930608562636">https://doi.org/10.1080/00222930608562636</ext-link></mixed-citation></ref><ref id="B7"><mixed-citation xmlns:xlink="http://www.w3.org/1999/xlink" xlink:type="simple"><person-group><name name-style="western"><surname>Bickhardt</surname><given-names>H</given-names></name></person-group> (<year>1917</year>) <tp:taxon-name><tp:taxon-name-part taxon-name-part-type="family">Histeridae</tp:taxon-name-part></tp:taxon-name>. In: Wytsman P (Ed.) Genera Insectorum, fascicules 166b: 113–302. [La Haye.]</mixed-citation></ref><ref id="B9"><mixed-citation xmlns:xlink="http://www.w3.org/1999/xlink" xlink:type="simple"><person-group><name name-style="western"><surname>Bickhardt</surname><given-names>H</given-names></name></person-group> (<year>1919</year>) Die <tp:taxon-name><tp:taxon-name-part taxon-name-part-type="tribe">Histerini</tp:taxon-name-part></tp:taxon-name> der aethiopischen Faunengebiets (<tp:taxon-name><tp:taxon-name-part taxon-name-part-type="order">Coleoptera</tp:taxon-name-part></tp:taxon-name>, <tp:taxon-name><tp:taxon-name-part taxon-name-part-type="family">Histeridae</tp:taxon-name-part></tp:taxon-name>) (41. Beitrag zur Kenntnis der Histeriden), Abhandlungen und Berichte des Verein Naturkunde. Cassel 81–83(1916–1919): 1–158.</mixed-citation></ref><ref id="B2"><mixed-citation xmlns:xlink="http://www.w3.org/1999/xlink" xlink:type="simple"><person-group><name name-style="western"><surname>Auzat</surname><given-names>V</given-names></name></person-group> (<year>1916</year>) <tp:taxon-name><tp:taxon-name-part taxon-name-part-type="family">Histeridae</tp:taxon-name-part></tp:taxon-name> Gallo-Rhénans, Miscellanea Entomologica 24 (1–4): [iii–iv +] 5–66.</mixed-citation></ref><ref id="B1"><mixed-citation xmlns:xlink="http://www.w3.org/1999/xlink" xlink:type="simple"><person-group><name name-style="western"><surname>Arnett</surname><given-names>RH</given-names></name></person-group> (<year>1962</year>) The Beetles of the United States. Washington, 1112 pp.</mixed-citation></ref><ref id="B18"><mixed-citation xmlns:xlink="http://www.w3.org/1999/xlink" xlink:type="simple"><person-group><name name-style="western"><surname>Halstead</surname><given-names>DGH</given-names></name></person-group> (<year>1963</year>) <article-title><tp:taxon-name><tp:taxon-name-part taxon-name-part-type="family">Histeridae</tp:taxon-name-part></tp:taxon-name>.</article-title><source>Handbook for Identification of British Insects</source><volume>4</volume>(<issue>10</issue>): <fpage>1</fpage>–<lpage>16</lpage>. [London]</mixed-citation></ref><ref id="B59"><mixed-citation xmlns:xlink="http://www.w3.org/1999/xlink" xlink:type="simple"><person-group><name name-style="western"><surname>Witzgall</surname><given-names>K</given-names></name></person-group> (<year>1971</year>) <article-title><tp:taxon-name><tp:taxon-name-part taxon-name-part-type="family">Histeridae</tp:taxon-name-part></tp:taxon-name>.</article-title><source>In: Freude H, Harde KW, Lohse GA (Eds) Die Käfer Mitteleuropas</source><volume>3</volume>: <fpage>156</fpage>–<lpage>189</lpage>. [Goecke &amp; Evers, Krefeld]</mixed-citation></ref><ref id="B23"><mixed-citation xmlns:xlink="http://www.w3.org/1999/xlink" xlink:type="simple"><person-group><name name-style="western"><surname>Kryzhanovskij</surname><given-names>OL</given-names></name><name name-style="western"><surname>Reichardt</surname><given-names>AN</given-names></name></person-group> (<year>1976</year>) <source>Zhuki Nadsemeystva <tp:taxon-name><tp:taxon-name-part taxon-name-part-type="superfamily">Histeroidea</tp:taxon-name-part></tp:taxon-name> (semeystva <tp:taxon-name><tp:taxon-name-part taxon-name-part-type="family">Sphaeritidae</tp:taxon-name-part></tp:taxon-name>, <tp:taxon-name><tp:taxon-name-part taxon-name-part-type="family">Histeridae</tp:taxon-name-part></tp:taxon-name>, <tp:taxon-name><tp:taxon-name-part taxon-name-part-type="family">Synteliidae</tp:taxon-name-part></tp:taxon-name>). [Beetles of the superfamily <tp:taxon-name><tp:taxon-name-part taxon-name-part-type="superfamily">Histeroidea</tp:taxon-name-part></tp:taxon-name> (families <tp:taxon-name><tp:taxon-name-part taxon-name-part-type="family">Sphaeritidae</tp:taxon-name-part></tp:taxon-name>, <tp:taxon-name><tp:taxon-name-part taxon-name-part-type="family">Histeridae</tp:taxon-name-part></tp:taxon-name>, <tp:taxon-name><tp:taxon-name-part taxon-name-part-type="family">Syntelidae</tp:taxon-name-part></tp:taxon-name>)]. Fauna USSR, Zhestokrylye, Vyp.</source><publisher-name>4 Nauka</publisher-name>, <publisher-loc>Leningrad</publisher-loc>, <size units="page">434 pp</size>. [In Russian]</mixed-citation></ref><ref id="B36"><mixed-citation xmlns:xlink="http://www.w3.org/1999/xlink" xlink:type="simple"><person-group><name name-style="western"><surname>Mazur</surname><given-names>S</given-names></name></person-group> (<year>1984</year>) <article-title>A world catalogue of <tp:taxon-name><tp:taxon-name-part taxon-name-part-type="family">Histeridae</tp:taxon-name-part></tp:taxon-name>.</article-title><source>Polskie Pismo Entomologiczne</source><volume>54</volume>(<issue>3–4</issue>): <fpage>1</fpage>–<lpage>376</lpage>.</mixed-citation></ref><ref id="B37"><mixed-citation xmlns:xlink="http://www.w3.org/1999/xlink" xlink:type="simple"><person-group><name name-style="western"><surname>Mazur</surname><given-names>S</given-names></name></person-group> (<year>1997</year>) A world catalogue of <tp:taxon-name><tp:taxon-name-part taxon-name-part-type="family">Histeridae</tp:taxon-name-part></tp:taxon-name> (<tp:taxon-name><tp:taxon-name-part taxon-name-part-type="order">Coleoptera</tp:taxon-name-part></tp:taxon-name>: <tp:taxon-name><tp:taxon-name-part taxon-name-part-type="superfamily">Histeroidea</tp:taxon-name-part></tp:taxon-name>). Genus International Journal of Invertebrate Taxonomy (Supplement), Polskie Towarzystwo Taksonomiczne 1–373.</mixed-citation></ref><ref id="B40"><mixed-citation xmlns:xlink="http://www.w3.org/1999/xlink" xlink:type="simple"><person-group><name name-style="western"><surname>Mazur</surname><given-names>S</given-names></name></person-group> (<year>2011</year>) <source>A Concise Catalogue of the <tp:taxon-name><tp:taxon-name-part taxon-name-part-type="family">Histeridae</tp:taxon-name-part></tp:taxon-name> (<tp:taxon-name><tp:taxon-name-part taxon-name-part-type="class">Insecta</tp:taxon-name-part></tp:taxon-name>: <tp:taxon-name><tp:taxon-name-part taxon-name-part-type="order">Coleoptera</tp:taxon-name-part></tp:taxon-name>).</source><publisher-name>Warsaw University of Life Sciences SGGW Press</publisher-name>, <publisher-loc>Warsaw</publisher-loc>, <size units="page">332 pp</size>.</mixed-citation></ref></ref-list></tp:taxon-treatment>
