# Supplementary material for: ﻿Revision of the genus Atholus Thomson, 1859 (Coleoptera, Histeridae, Histerinae) from the Philippines with additional records
Source: Zookeys. 2023 Apr 12;1158:1–26. doi: 10.3897/zookeys.1158.100518 (PMC10193451; doi:10.3897/zookeys.1158.100518)
Supplement: XML Treatment for Atholus philippinensis [file zookeys.1158.100518-treatment2.xml]

<!DOCTYPE tp:taxon-treatment
  PUBLIC "-//TaxonX//DTD Taxonomic Treatment Publishing DTD v0 20100105//EN" "tax-treatment-NSO.dtd">
<tp:taxon-treatment xmlns:tp="http://www.plazi.org/taxpub"><tp:treatment-meta><kwd-group><label>Taxon classification</label><kwd>
              <named-content content-type="kingdom">Animalia</named-content>
            </kwd><kwd>
              <named-content content-type="order">Coleoptera</named-content>
            </kwd><kwd>
              <named-content content-type="family">Histeridae</named-content>
            </kwd></kwd-group><mixed-citation publication-type="journal"><person-group><name><surname>dela Cruz</surname><given-names>Ian Niel</given-names></name><name><surname>Ôhara</surname><given-names>Masahiro</given-names></name></person-group><article-title>﻿Revision of the genus <italic><tp:taxon-name><tp:taxon-name-part taxon-name-part-type="genus" reg="Atholus">Atholus</tp:taxon-name-part></tp:taxon-name></italic> Thomson, 1859 (<tp:taxon-name><tp:taxon-name-part taxon-name-part-type="order">Coleoptera</tp:taxon-name-part></tp:taxon-name>, <tp:taxon-name><tp:taxon-name-part taxon-name-part-type="family">Histeridae</tp:taxon-name-part></tp:taxon-name>, <tp:taxon-name><tp:taxon-name-part taxon-name-part-type="subfamily">Histerinae</tp:taxon-name-part></tp:taxon-name>) from the Philippines with additional records</article-title><source>Zookeys</source><day>12</day><month>04</month><year>2023</year><volume>1158</volume><fpage>1</fpage><lpage>26</lpage><pub-id pub-id-type="doi">10.3897/zookeys.1158.100518</pub-id></mixed-citation></tp:treatment-meta><tp:nomenclature><label>﻿</label><tp:taxon-name>
            <object-id xmlns:xlink="http://www.w3.org/1999/xlink" content-type="arpha" xlink:type="simple">0EB5F543-ECAF-5E4D-94EC-B6C1959E4B83</object-id>
            <tp:taxon-name-part taxon-name-part-type="genus" reg="Atholus">Atholus</tp:taxon-name-part>
            <tp:taxon-name-part taxon-name-part-type="species" reg="philippinensis">philippinensis</tp:taxon-name-part>
          </tp:taxon-name><tp:taxon-authority>(Marseul, 1854)</tp:taxon-authority><xref ref-type="fig" rid="F1">Figs 1</xref><xref ref-type="fig" rid="F2">, 7</xref><xref ref-type="fig" rid="F2">, 8</xref><xref ref-type="fig" rid="F7">, 35–37</xref><tp:nomenclature-citation-list><tp:nomenclature-citation><tp:taxon-name>
                <tp:taxon-name-part taxon-name-part-type="genus" reg="Hister">Hister</tp:taxon-name-part>
                <tp:taxon-name-part taxon-name-part-type="species" reg="philippinensis">philippinensis</tp:taxon-name-part>
              </tp:taxon-name><comment>Marseul, 1854: 547 [Malaisie (îles Philippines)].</comment></tp:nomenclature-citation><tp:nomenclature-citation><tp:taxon-name>
                <tp:taxon-name-part taxon-name-part-type="genus" reg="Hister">Hister</tp:taxon-name-part>
                <tp:taxon-name-part taxon-name-part-type="species" reg="philippensis">philippensis</tp:taxon-name-part>
              </tp:taxon-name><comment>(sic): <xref ref-type="bibr" rid="B17">Gemminger and Harold 1868</xref>: 771.</comment></tp:nomenclature-citation><tp:nomenclature-citation><tp:taxon-name><tp:taxon-name-part taxon-name-part-type="genus" reg="Hister">Hister</tp:taxon-name-part> (<tp:taxon-name-part taxon-name-part-type="subgenus" reg="Atholus">Atholus</tp:taxon-name-part>) <tp:taxon-name-part taxon-name-part-type="species" reg="philippinensis">philippinensis</tp:taxon-name-part></tp:taxon-name><comment>: <xref ref-type="bibr" rid="B3">Bickhardt 1910</xref>: 54 [catalogued]; 1913: 173 [Hoozan, Taihorin]; 1917: 194 [catalogued]; <xref ref-type="bibr" rid="B44">Miwa 1931</xref>: 57 [Hoozan, Taihorin]; <xref ref-type="bibr" rid="B22">Kamiya and Takagi 1938</xref>: 31.</comment></tp:nomenclature-citation><tp:nomenclature-citation><tp:taxon-name>
                <tp:taxon-name-part taxon-name-part-type="genus" reg="Hister">Hister</tp:taxon-name-part>
                <tp:taxon-name-part taxon-name-part-type="species" reg="sectator">sectator</tp:taxon-name-part>
              </tp:taxon-name><comment>Lewis, 1901: 375, synonymized by Bickhardt, 1917: 194.</comment></tp:nomenclature-citation><tp:nomenclature-citation><tp:taxon-name>
                <tp:taxon-name-part taxon-name-part-type="genus" reg="Atholus">Atholus</tp:taxon-name-part>
                <tp:taxon-name-part taxon-name-part-type="species" reg="sectator">sectator</tp:taxon-name-part>
              </tp:taxon-name><comment>: <xref ref-type="bibr" rid="B30">Lewis 1906</xref>: 402.</comment></tp:nomenclature-citation><tp:nomenclature-citation><tp:taxon-name>
                <tp:taxon-name-part taxon-name-part-type="genus" reg="Atholus">Atholus</tp:taxon-name-part>
                <tp:taxon-name-part taxon-name-part-type="species" reg="philippinensis">philippinensis</tp:taxon-name-part>
              </tp:taxon-name><comment>: <xref ref-type="bibr" rid="B30">Lewis 1906</xref>: 402; <xref ref-type="bibr" rid="B31">1915</xref>: 55; <xref ref-type="bibr" rid="B36">Mazur 1984</xref>: 215; <xref ref-type="bibr" rid="B37">1997</xref>: 132; <xref ref-type="bibr" rid="B40">2011</xref>: 106 [catalogued]; <xref ref-type="bibr" rid="B51">Ôhara 1999</xref>b: 32–36 [Taiwan].</comment></tp:nomenclature-citation></tp:nomenclature-citation-list></tp:nomenclature><tp:treatment-sec sec-type="material" id="SECID0EGPAE"><title>Specimens examined.</title><p>3 ♂♂, 3 ♀♀. <bold>Mindanao Island</bold>, Agusan del Norte, Butuan, Taligaman, 3 ♂♂, 3 ♀♀ [IC-21-18], <named-content xmlns:xlink="http://www.w3.org/1999/xlink" content-type="dwc:verbatimCoordinates" xlink:type="simple"><named-content content-type="geo-json" specific-use="{&#34;type&#34;:&#34;Point&#34;,&#34;coordinates&#34;:[125.385340,8.568940]}" id="NCID0ERPAE" xlink:type="simple">08.56894°N, 125.38534°E</named-content></named-content> 60 m a.s.l., 2021-VI-02 [AN-21-IDC-002], I.N. DELA CRUZ leg.</p></tp:treatment-sec><tp:treatment-sec sec-type="diagnosis" id="SECID0EWPAE"><title>Diagnosis.</title><p><italic><tp:taxon-name><tp:taxon-name-part taxon-name-part-type="genus" reg="Atholus">Atholus</tp:taxon-name-part><tp:taxon-name-part taxon-name-part-type="species" reg="philippinensis">philippinensis</tp:taxon-name-part></tp:taxon-name></italic> (Marseul, 1854) (Fig. <xref ref-type="fig" rid="F1">1</xref>) is easily distinguished from other Philippine congeners by entire dorsal elytral striae 1–3 (fourth stria is incomplete), and dense punctation of propygidium and pygidium. Among Philippine species, it is the largest one in size, with its markedly wider elytra and posterior angles of pronotum. The number of denticles of the outer sublateral margin of protibia is four.</p><fig id="F1" position="float" orientation="portrait"><object-id xmlns:xlink="http://www.w3.org/1999/xlink" content-type="doi" xlink:type="simple">10.3897/zookeys.1158.100518.figures1-6</object-id><object-id xmlns:xlink="http://www.w3.org/1999/xlink" content-type="arpha" xlink:type="simple">92A2CC62-4816-5F0C-85C9-1F4FA634FB7D</object-id><label>Figures 1–6.</label><caption><p>Philippine <italic><tp:taxon-name><tp:taxon-name-part taxon-name-part-type="genus" reg="Atholus">Atholus</tp:taxon-name-part></tp:taxon-name></italic>, dorsal habitus <bold>1</bold><italic><tp:taxon-name><tp:taxon-name-part taxon-name-part-type="genus" reg="Atholus">A.</tp:taxon-name-part><tp:taxon-name-part taxon-name-part-type="species" reg="philippinensis">philippinensis</tp:taxon-name-part></tp:taxon-name></italic> (Marseul, 1854) [IC-21-18] <bold>2</bold><italic><tp:taxon-name><tp:taxon-name-part taxon-name-part-type="genus" reg="Atholus">A.</tp:taxon-name-part><tp:taxon-name-part taxon-name-part-type="species" reg="coelestis">coelestis</tp:taxon-name-part></tp:taxon-name></italic> (Marseul, 1857) [IC-21-20] <bold>3</bold><italic><tp:taxon-name><tp:taxon-name-part taxon-name-part-type="genus" reg="Atholus">A.</tp:taxon-name-part><tp:taxon-name-part taxon-name-part-type="species" reg="torquatus">torquatus</tp:taxon-name-part></tp:taxon-name></italic> (Marseul, 1854) [IC-21-49] <bold>4</bold><italic><tp:taxon-name><tp:taxon-name-part taxon-name-part-type="genus" reg="Atholus">A.</tp:taxon-name-part><tp:taxon-name-part taxon-name-part-type="species" reg="pirithous">pirithous</tp:taxon-name-part></tp:taxon-name></italic> (Marseul, 1873) [IC-21-47] <bold>5</bold><italic><tp:taxon-name><tp:taxon-name-part taxon-name-part-type="genus" reg="Atholus">A.</tp:taxon-name-part><tp:taxon-name-part taxon-name-part-type="species" reg="nitidissimus">nitidissimus</tp:taxon-name-part></tp:taxon-name></italic> Desbordes, 1925 [syntype image] <bold>6</bold><italic><tp:taxon-name><tp:taxon-name-part taxon-name-part-type="genus" reg="Atholus">A.</tp:taxon-name-part><tp:taxon-name-part taxon-name-part-type="species" reg="bakeri">bakeri</tp:taxon-name-part></tp:taxon-name></italic> (Bickhardt, 1914) [syntype image, No. 1639]. Scale bar: 1.00 mm.</p></caption><graphic xmlns:xlink="http://www.w3.org/1999/xlink" xlink:href="zookeys-1158-001_article-100518__-g001.jpg" position="float" orientation="portrait" xlink:type="simple" id="oo_836675.jpg"><uri content-type="original_file" xlink:type="simple">https://binary.pensoft.net/fig/836675</uri></graphic></fig></tp:treatment-sec><tp:treatment-sec sec-type="description" id="SECID0ENTAE"><title>Additional description.</title><p><bold><italic>Female genitalia</italic></bold>: anterior portion of valvifers (Figs <xref ref-type="fig" rid="F7">35</xref>, <xref ref-type="fig" rid="F7">36</xref>) paddle-shaped; gonocoxite (Fig. <xref ref-type="fig" rid="F7">37</xref>) slightly elongate, almost twice as long as broad, shovel-like; inner and outer surfaces differentiated; inner face moderately separated from outer face by elevated lateral ridge; sclerotized setae on apical half of outer face short and somewhat dense; inner face with short and sparse setae; apex of gonocoxite with two teeth; gonostyli present, freely articulated; spermathecae multiple, consisting of four sacs; sacs gradually enlarged and elongate, not sclerotized.</p></tp:treatment-sec><tp:treatment-sec sec-type="distribution" id="SECID0EEUAE"><title>Distribution.</title><p>Philippines; Malaysia; Indonesia (Sumatra, Borneo, Java); Myanmar, Vietnam; India (Meghalaya); China (Hainan); Taiwan (<xref ref-type="bibr" rid="B40">Mazur 2011</xref>).</p></tp:treatment-sec><tp:treatment-sec sec-type="biology" id="SECID0EOUAE"><title>Biology.</title><p>This species occurs in decaying banana stumps and are often found along with some species of <italic><tp:taxon-name><tp:taxon-name-part taxon-name-part-type="genus" reg="Platylister">Platylister</tp:taxon-name-part></tp:taxon-name></italic> (<tp:taxon-name><tp:taxon-name-part taxon-name-part-type="tribe">Platysomatini</tp:taxon-name-part></tp:taxon-name>, <tp:taxon-name><tp:taxon-name-part taxon-name-part-type="subfamily">Histerinae</tp:taxon-name-part></tp:taxon-name>, <tp:taxon-name><tp:taxon-name-part taxon-name-part-type="family">Histeridae</tp:taxon-name-part></tp:taxon-name>).</p></tp:treatment-sec><tp:treatment-sec sec-type="remarks" id="SECID0EKVAE"><title>Remarks.</title><p>The protibial teeth of <italic><tp:taxon-name><tp:taxon-name-part taxon-name-part-type="genus" reg="Atholus">A.</tp:taxon-name-part><tp:taxon-name-part taxon-name-part-type="species" reg="philippinensis">philippinensis</tp:taxon-name-part></tp:taxon-name></italic> (Marseul, 1854) are not as prominent as they are in other species. Moreover, in comparison to the description of <xref ref-type="bibr" rid="B51">Ôhara (1999</xref>b), the number of denticles may vary, ranging from 9–11 on the outer margin, one on the inner apical angle, and four or five on the outer sublateral margin. This species was already re-described based on specimens of Taiwan and western Kalimantan, Indonesia (Ôhara, 1999b), including the illustrations of male genitalia and spermatheca of female. <xref ref-type="bibr" rid="B51">Ôhara (1999</xref>b) also provided a figure of the spermatheca; we add illustrations of the female gonocoxite and valvifers here (Figs <xref ref-type="fig" rid="F7">35–37</xref>).</p></tp:treatment-sec><tp:treatment-sec><!--Section generated to contain objects referenced in tp:taxon-treatment.--><fig id="F2" position="float" orientation="portrait"><object-id xmlns:xlink="http://www.w3.org/1999/xlink" content-type="doi" xlink:type="simple">10.3897/zookeys.1158.100518.figures7-8</object-id><object-id xmlns:xlink="http://www.w3.org/1999/xlink" content-type="arpha" xlink:type="simple">3EB15ADC-09C5-5647-99EA-038B8E454E2B</object-id><label>Figures 7, 8.</label><caption><p><italic><tp:taxon-name><tp:taxon-name-part taxon-name-part-type="genus" reg="Atholus">Atholus</tp:taxon-name-part><tp:taxon-name-part taxon-name-part-type="species" reg="philippinesis">philippinesis</tp:taxon-name-part></tp:taxon-name></italic> (Marseul, 1854) [IC-21-18] <bold>7</bold> protibia, dorsal view <bold>8</bold> ditto, ventral view.</p></caption><graphic xmlns:xlink="http://www.w3.org/1999/xlink" xlink:href="zookeys-1158-001_article-100518__-g002.jpg" position="float" orientation="portrait" xlink:type="simple" id="oo_836676.jpg"><uri content-type="original_file" xlink:type="simple">https://binary.pensoft.net/fig/836676</uri></graphic></fig><fig id="F7" position="float" orientation="portrait"><object-id xmlns:xlink="http://www.w3.org/1999/xlink" content-type="doi" xlink:type="simple">10.3897/zookeys.1158.100518.figures35-37</object-id><object-id xmlns:xlink="http://www.w3.org/1999/xlink" content-type="arpha" xlink:type="simple">902CDFEF-A028-50CB-9492-FB4CBB29C183</object-id><label>Figures 35–37.</label><caption><p><italic><tp:taxon-name><tp:taxon-name-part taxon-name-part-type="genus" reg="Atholus">Atholus</tp:taxon-name-part><tp:taxon-name-part taxon-name-part-type="species" reg="philippinensis">philippinensis</tp:taxon-name-part></tp:taxon-name></italic> (Marseul, 1854), female genitalia [IC-21-18] <bold>35</bold> dorsal view <bold>36</bold> lateral view <bold>37</bold> dorsolateral view of gonocoxite. Scale bars: 0.20 mm.</p></caption><graphic xmlns:xlink="http://www.w3.org/1999/xlink" xlink:href="zookeys-1158-001_article-100518__-g007.jpg" position="float" orientation="portrait" xlink:type="simple" id="oo_836681.jpg"><uri content-type="original_file" xlink:type="simple">https://binary.pensoft.net/fig/836681</uri></graphic></fig></tp:treatment-sec><ref-list><ref id="B17"><mixed-citation xmlns:xlink="http://www.w3.org/1999/xlink" xlink:type="simple"><person-group><name name-style="western"><surname>Gemminger</surname><given-names>M</given-names></name><name name-style="western"><surname>Harold</surname><given-names>E</given-names></name></person-group> (<year>1868</year>) Catalogus Coleopterorum Hucusque Descriptorum Synonymicus et Systematicus. Monachii, sumptu E.H. Gummi, 1868–1876. [753–978 + [5] pp.] <ext-link xlink:type="simple" ext-link-type="doi" xlink:href="10.5962/bhl.title.9089">https://doi.org/10.5962/bhl.title.9089</ext-link></mixed-citation></ref><ref id="B3"><mixed-citation xmlns:xlink="http://www.w3.org/1999/xlink" xlink:type="simple"><person-group><name name-style="western"><surname>Bickhardt</surname><given-names>H</given-names></name></person-group> (<year>1910</year>) <source><tp:taxon-name><tp:taxon-name-part taxon-name-part-type="family">Histeridae</tp:taxon-name-part></tp:taxon-name>. In: Junk W, Schenkling S (Eds) Coleopterorum Catalogus, pars 24. W.</source><publisher-name>Junk</publisher-name>, <publisher-loc>Berlin</publisher-loc>, <size units="page">137 pp</size>.</mixed-citation></ref><ref id="B44"><mixed-citation xmlns:xlink="http://www.w3.org/1999/xlink" xlink:type="simple"><person-group><name name-style="western"><surname>Miwa</surname><given-names>Y</given-names></name></person-group> (<year>1931</year>) <article-title><tp:taxon-name><tp:taxon-name-part taxon-name-part-type="family">Histeridae</tp:taxon-name-part></tp:taxon-name> and <tp:taxon-name><tp:taxon-name-part taxon-name-part-type="family">Niponiidae</tp:taxon-name-part></tp:taxon-name>. In: A systematic catalogue of Formosan <tp:taxon-name><tp:taxon-name-part taxon-name-part-type="order">Coleoptera</tp:taxon-name-part></tp:taxon-name>.</article-title><source>Department of Agriculture Government Research Institute, Formosa, Japan, Report</source><volume>55</volume>: <fpage>49</fpage>–<lpage>58</lpage>.</mixed-citation></ref><ref id="B22"><mixed-citation xmlns:xlink="http://www.w3.org/1999/xlink" xlink:type="simple"><person-group><name name-style="western"><surname>Kamiya</surname><given-names>K</given-names></name><name name-style="western"><surname>Takagi</surname><given-names>S</given-names></name></person-group> (<year>1938</year>) <article-title>A list of Japanese <tp:taxon-name><tp:taxon-name-part taxon-name-part-type="family">Histeridae</tp:taxon-name-part></tp:taxon-name>.</article-title><source>Scientia Agrícola</source><volume>19</volume>(<issue>1</issue>): <fpage>21</fpage>–<lpage>32</lpage>.</mixed-citation></ref><ref id="B30"><mixed-citation xmlns:xlink="http://www.w3.org/1999/xlink" xlink:type="simple"><person-group><name name-style="western"><surname>Lewis</surname><given-names>G</given-names></name></person-group> (<year>1906</year>) <article-title>On new species of <tp:taxon-name><tp:taxon-name-part taxon-name-part-type="family">Histeridae</tp:taxon-name-part></tp:taxon-name> and notices of others.</article-title><source>Annals &amp; Magazine of Natural History</source><volume>18</volume>(<issue>7</issue>): <fpage>397</fpage>–<lpage>403</lpage>. <ext-link xlink:type="simple" ext-link-type="doi" xlink:href="10.1080/00222930608562636">https://doi.org/10.1080/00222930608562636</ext-link></mixed-citation></ref><ref id="B31"><mixed-citation xmlns:xlink="http://www.w3.org/1999/xlink" xlink:type="simple"><person-group><name name-style="western"><surname>Lewis</surname><given-names>G</given-names></name></person-group> (<year>1915</year>) <article-title>On new species of <tp:taxon-name><tp:taxon-name-part taxon-name-part-type="family">Histeridae</tp:taxon-name-part></tp:taxon-name> and notices of others.</article-title><source>Annals &amp; Magazine of Natural History</source><volume>16</volume>(<issue>8</issue>): <fpage>54</fpage>–<lpage>56</lpage>. <ext-link xlink:type="simple" ext-link-type="doi" xlink:href="10.1080/00222931508693684">https://doi.org/10.1080/00222931508693684</ext-link></mixed-citation></ref><ref id="B36"><mixed-citation xmlns:xlink="http://www.w3.org/1999/xlink" xlink:type="simple"><person-group><name name-style="western"><surname>Mazur</surname><given-names>S</given-names></name></person-group> (<year>1984</year>) <article-title>A world catalogue of <tp:taxon-name><tp:taxon-name-part taxon-name-part-type="family">Histeridae</tp:taxon-name-part></tp:taxon-name>.</article-title><source>Polskie Pismo Entomologiczne</source><volume>54</volume>(<issue>3–4</issue>): <fpage>1</fpage>–<lpage>376</lpage>.</mixed-citation></ref><ref id="B37"><mixed-citation xmlns:xlink="http://www.w3.org/1999/xlink" xlink:type="simple"><person-group><name name-style="western"><surname>Mazur</surname><given-names>S</given-names></name></person-group> (<year>1997</year>) A world catalogue of <tp:taxon-name><tp:taxon-name-part taxon-name-part-type="family">Histeridae</tp:taxon-name-part></tp:taxon-name> (<tp:taxon-name><tp:taxon-name-part taxon-name-part-type="order">Coleoptera</tp:taxon-name-part></tp:taxon-name>: <tp:taxon-name><tp:taxon-name-part taxon-name-part-type="superfamily">Histeroidea</tp:taxon-name-part></tp:taxon-name>). Genus International Journal of Invertebrate Taxonomy (Supplement), Polskie Towarzystwo Taksonomiczne 1–373.</mixed-citation></ref><ref id="B40"><mixed-citation xmlns:xlink="http://www.w3.org/1999/xlink" xlink:type="simple"><person-group><name name-style="western"><surname>Mazur</surname><given-names>S</given-names></name></person-group> (<year>2011</year>) <source>A Concise Catalogue of the <tp:taxon-name><tp:taxon-name-part taxon-name-part-type="family">Histeridae</tp:taxon-name-part></tp:taxon-name> (<tp:taxon-name><tp:taxon-name-part taxon-name-part-type="class">Insecta</tp:taxon-name-part></tp:taxon-name>: <tp:taxon-name><tp:taxon-name-part taxon-name-part-type="order">Coleoptera</tp:taxon-name-part></tp:taxon-name>).</source><publisher-name>Warsaw University of Life Sciences SGGW Press</publisher-name>, <publisher-loc>Warsaw</publisher-loc>, <size units="page">332 pp</size>.</mixed-citation></ref><ref id="B51"><mixed-citation xmlns:xlink="http://www.w3.org/1999/xlink" xlink:type="simple"><person-group><name name-style="western"><surname>Ôhara</surname><given-names>M</given-names></name></person-group> (<year>1999</year>) <article-title>A revision of the superfamily <tp:taxon-name><tp:taxon-name-part taxon-name-part-type="superfamily">Histeroidea</tp:taxon-name-part></tp:taxon-name> of Japan (<tp:taxon-name><tp:taxon-name-part taxon-name-part-type="order">Coleoptera</tp:taxon-name-part></tp:taxon-name>), Supplementum 1.</article-title><source><tp:taxon-name><tp:taxon-name-part taxon-name-part-type="class">Insecta</tp:taxon-name-part></tp:taxon-name> Matsumurana, New series</source><volume>55</volume>: <fpage>75</fpage>–<lpage>132</lpage>.</mixed-citation></ref></ref-list></tp:taxon-treatment>
