# Supplementary material for: ﻿Revision of the genus Atholus Thomson, 1859 (Coleoptera, Histeridae, Histerinae) from the Philippines with additional records
Source: Zookeys. 2023 Apr 12;1158:1–26. doi: 10.3897/zookeys.1158.100518 (PMC10193451; doi:10.3897/zookeys.1158.100518)
Supplement: XML Treatment for Atholus coelestis [file zookeys.1158.100518-treatment3.xml]

<!DOCTYPE tp:taxon-treatment
  PUBLIC "-//TaxonX//DTD Taxonomic Treatment Publishing DTD v0 20100105//EN" "tax-treatment-NSO.dtd">
<tp:taxon-treatment xmlns:tp="http://www.plazi.org/taxpub"><tp:treatment-meta><kwd-group><label>Taxon classification</label><kwd>
              <named-content content-type="kingdom">Animalia</named-content>
            </kwd><kwd>
              <named-content content-type="order">Coleoptera</named-content>
            </kwd><kwd>
              <named-content content-type="family">Histeridae</named-content>
            </kwd></kwd-group><mixed-citation publication-type="journal"><person-group><name><surname>dela Cruz</surname><given-names>Ian Niel</given-names></name><name><surname>Ôhara</surname><given-names>Masahiro</given-names></name></person-group><article-title>﻿Revision of the genus <italic><tp:taxon-name><tp:taxon-name-part taxon-name-part-type="genus" reg="Atholus">Atholus</tp:taxon-name-part></tp:taxon-name></italic> Thomson, 1859 (<tp:taxon-name><tp:taxon-name-part taxon-name-part-type="order">Coleoptera</tp:taxon-name-part></tp:taxon-name>, <tp:taxon-name><tp:taxon-name-part taxon-name-part-type="family">Histeridae</tp:taxon-name-part></tp:taxon-name>, <tp:taxon-name><tp:taxon-name-part taxon-name-part-type="subfamily">Histerinae</tp:taxon-name-part></tp:taxon-name>) from the Philippines with additional records</article-title><source>Zookeys</source><day>12</day><month>04</month><year>2023</year><volume>1158</volume><fpage>1</fpage><lpage>26</lpage><pub-id pub-id-type="doi">10.3897/zookeys.1158.100518</pub-id></mixed-citation></tp:treatment-meta><tp:nomenclature><label>﻿</label><tp:taxon-name>
            <object-id xmlns:xlink="http://www.w3.org/1999/xlink" content-type="arpha" xlink:type="simple">C773C507-E3D9-5545-B2E2-24FEB32C0370</object-id>
            <tp:taxon-name-part taxon-name-part-type="genus" reg="Atholus">Atholus</tp:taxon-name-part>
            <tp:taxon-name-part taxon-name-part-type="species" reg="coelestis">coelestis</tp:taxon-name-part>
          </tp:taxon-name><tp:taxon-authority>(Marseul, 1857)</tp:taxon-authority><xref ref-type="fig" rid="F1">Figs 2</xref><xref ref-type="fig" rid="F3">, 9–14</xref><xref ref-type="fig" rid="F8">, 38–40</xref><tp:nomenclature-citation-list><tp:nomenclature-citation><tp:taxon-name>
                <tp:taxon-name-part taxon-name-part-type="genus" reg="Hister">Hister</tp:taxon-name-part>
                <tp:taxon-name-part taxon-name-part-type="species" reg="coelestis">coelestis</tp:taxon-name-part>
              </tp:taxon-name><comment>Marseul, 1857: 416, tome, 10, fig. 59 [China].</comment></tp:nomenclature-citation><tp:nomenclature-citation><tp:taxon-name><tp:taxon-name-part taxon-name-part-type="genus" reg="Hister">Hister</tp:taxon-name-part> (<tp:taxon-name-part taxon-name-part-type="subgenus" reg="Atholus">Atholus</tp:taxon-name-part>) <tp:taxon-name-part taxon-name-part-type="species" reg="coelestis">coelestis</tp:taxon-name-part></tp:taxon-name><comment>: <xref ref-type="bibr" rid="B3">Bickhardt 1910</xref>: 53 [catalogued]; 1917: 193 [catalogued]; <xref ref-type="bibr" rid="B12">Desbordes 1919</xref>: 399 [Tonkin, Annam, Cochinchine]; 1921: 10 [India]; <xref ref-type="bibr" rid="B22">Kamiya and Takagi 1938</xref>: 31 [listed].</comment></tp:nomenclature-citation><tp:nomenclature-citation><tp:taxon-name>
                <tp:taxon-name-part taxon-name-part-type="genus" reg="Atholus">Atholus</tp:taxon-name-part>
                <tp:taxon-name-part taxon-name-part-type="species" reg="coelestis">coelestis</tp:taxon-name-part>
              </tp:taxon-name><comment>: <xref ref-type="bibr" rid="B30">Lewis 1906</xref>: 402; <xref ref-type="bibr" rid="B31">1915</xref>: 55 [Formosa=Taiwan]; <xref ref-type="bibr" rid="B36">Mazur 1984</xref>: 212; <xref ref-type="bibr" rid="B37">1997</xref>: 129; <xref ref-type="bibr" rid="B40">2011</xref>: 104 [catalogued]; <xref ref-type="bibr" rid="B43">Mazur et al. 2015</xref>: 1454 [Philippines]; Ôhara, 1992: 173–176; 1994: 137; 1999: 110 [Nansei Islands]; 1999b: 31–32 [Taiwan].</comment></tp:nomenclature-citation><tp:nomenclature-citation><tp:taxon-name><tp:taxon-name-part taxon-name-part-type="genus" reg="Atholus">Atholus</tp:taxon-name-part> (<tp:taxon-name-part taxon-name-part-type="subgenus" reg="Euatholus">Euatholus</tp:taxon-name-part>) <tp:taxon-name-part taxon-name-part-type="species" reg="coelestis">coelestis</tp:taxon-name-part></tp:taxon-name><comment>: <xref ref-type="bibr" rid="B21">Hisamatsu and Kusui 1984</xref>: 17 [noted, key].</comment></tp:nomenclature-citation><tp:nomenclature-citation><tp:taxon-name><tp:taxon-name-part taxon-name-part-type="genus" reg="Atholus">Atholus</tp:taxon-name-part> (<tp:taxon-name-part taxon-name-part-type="subgenus" reg="Euatholus">Euatholus</tp:taxon-name-part>) <tp:taxon-name-part taxon-name-part-type="species" reg="coelestes">coelestes</tp:taxon-name-part></tp:taxon-name><comment>[sic]: <xref ref-type="bibr" rid="B20">Hisamatsu 1985</xref>: 228, pl. 41, f. 61 [noted, key, image].</comment></tp:nomenclature-citation><tp:nomenclature-citation><tp:taxon-name>
                <tp:taxon-name-part taxon-name-part-type="genus" reg="Hister">Hister</tp:taxon-name-part>
                <tp:taxon-name-part taxon-name-part-type="species" reg="femoralis">femoralis</tp:taxon-name-part>
              </tp:taxon-name><comment>Motschulsky, 1863: 449, synonymized by <xref ref-type="bibr" rid="B25">Lewis 1885</xref>: 465.</comment></tp:nomenclature-citation></tp:nomenclature-citation-list></tp:nomenclature><tp:treatment-sec sec-type="material" id="SECID0EC3AE"><title>Specimens examined.</title><p>13 ♂♂, 2 ♀♀ and 4 specimens of undetermined sex. <bold>Luzon Island</bold>, Isabela, Angadanan, Pissay, 1 ♂, <named-content xmlns:xlink="http://www.w3.org/1999/xlink" content-type="dwc:verbatimCoordinates" xlink:type="simple"><named-content content-type="geo-json" specific-use="{&#34;type&#34;:&#34;Point&#34;,&#34;coordinates&#34;:[121.462770,16.442070]}" id="NCID0EN3AE" xlink:type="simple">16.44207°N, 121.46277°E</named-content></named-content> 60 m a.s.l., 2019-VII-20 [IS-19-IDC-001], I.N. DELA CRUZ leg.; Pangasinan, Asingan, Bantog, 1 ♂, <named-content xmlns:xlink="http://www.w3.org/1999/xlink" content-type="dwc:verbatimCoordinates" xlink:type="simple"><named-content content-type="geo-json" specific-use="{&#34;type&#34;:&#34;Point&#34;,&#34;coordinates&#34;:[120.411510,15.593840]}" id="NCID0EV3AE" xlink:type="simple">15.59384°N, 120.41151°E</named-content></named-content> 50 m a.s.l., 2019-VII-22 [PG-19-IDC-001], I.N. DELA CRUZ leg.; Batangas, Calatagan, Balitoc, 1 ♀, <named-content xmlns:xlink="http://www.w3.org/1999/xlink" content-type="dwc:verbatimCoordinates" xlink:type="simple"><named-content content-type="geo-json" specific-use="{&#34;type&#34;:&#34;Point&#34;,&#34;coordinates&#34;:[120.381380,13.514170]}" id="NCID0E43AE" xlink:type="simple">13.51417°N, 120.38138°E</named-content></named-content> 10 m a.s.l., 2019-VI-26 [BG-19-IDC-001], I.N. DELA CRUZ leg. <bold>Mindoro Island</bold>, Oriental Mindoro, Mt. Halcon, 1 ex., 2005-IV. <bold>Panay Island</bold>, Capiz, Dumarao, Bugsuan, 3 ♂♂, <named-content xmlns:xlink="http://www.w3.org/1999/xlink" content-type="dwc:verbatimCoordinates" xlink:type="simple"><named-content content-type="geo-json" specific-use="{&#34;type&#34;:&#34;Point&#34;,&#34;coordinates&#34;:[122.444050,11.144220]}" id="NCID0EJ4AE" xlink:type="simple">11.14422°N, 122.44405°E</named-content></named-content> 76 m a.s.l., 2019-VIII-03 [CP-19-IDC-001], I.N. DELA CRUZ leg.; Antique, Patnongon, Igbobon, 1 ♂, 1 ex. [IC-21-20], <named-content xmlns:xlink="http://www.w3.org/1999/xlink" content-type="dwc:verbatimCoordinates" xlink:type="simple"><named-content content-type="geo-json" specific-use="{&#34;type&#34;:&#34;Point&#34;,&#34;coordinates&#34;:[121.595920,10.554340]}" id="NCID0ER4AE" xlink:type="simple">10.55434°N, 121.59592°E</named-content></named-content> -10 m a.s.l., 2019-VIII-02 [AQ-19-IDC-001], I.N. DELA CRUZ leg.; Iloilo, Calinog, Simsiman, 1 ♂, <named-content xmlns:xlink="http://www.w3.org/1999/xlink" content-type="dwc:verbatimCoordinates" xlink:type="simple"><named-content content-type="geo-json" specific-use="{&#34;type&#34;:&#34;Point&#34;,&#34;coordinates&#34;:[122.322890,11.070080]}" id="NCID0EZ4AE" xlink:type="simple">11.07008°N, 122.32289°E</named-content></named-content> 70 m a.s.l., 2019-VIII-01 [II-19-IDC-001], I.N. DELA CRUZ leg. <bold>Guimaras Island</bold>, Guimaras, Jordan, Alaguisoc, 1 ♂, <named-content xmlns:xlink="http://www.w3.org/1999/xlink" content-type="dwc:verbatimCoordinates" xlink:type="simple"><named-content content-type="geo-json" specific-use="{&#34;type&#34;:&#34;Point&#34;,&#34;coordinates&#34;:[122.363790,10.375760]}" id="NCID0ED5AE" xlink:type="simple">10.37576°N, 122.36379°E</named-content></named-content> 153 m a.s.l., 2019-VII-30 [GU-19-IDC-001], I.N. DELA CRUZ leg. <bold>Negros Island</bold>, Negros Occidental, La Carlota, La Granja, 1 ♂, <named-content xmlns:xlink="http://www.w3.org/1999/xlink" content-type="dwc:verbatimCoordinates" xlink:type="simple"><named-content content-type="geo-json" specific-use="{&#34;type&#34;:&#34;Point&#34;,&#34;coordinates&#34;:[122.593340,10.235660]}" id="NCID0EN5AE" xlink:type="simple">10.23566°N, 122.59334°E</named-content></named-content> 90 m a.s.l., 2019-VII-29 [NC-19-IDC-002], I.N. DELA CRUZ leg.; Negros Occidental, Mt. Canlaon, 1 ex., 1988-IV-11-30, D. MOHGAN leg.; Negros Oriental, Tanjay, Azagra, 1 ex., <named-content xmlns:xlink="http://www.w3.org/1999/xlink" content-type="dwc:verbatimCoordinates" xlink:type="simple"><named-content content-type="geo-json" specific-use="{&#34;type&#34;:&#34;Point&#34;,&#34;coordinates&#34;:[122.084730,9.293630]}" id="NCID0EV5AE" xlink:type="simple">09.29363°N, 122.08473°E</named-content></named-content> 0 m a.s.l., 2019-VII-31 [NR-19-IDC-001], I.N. DELA CRUZ leg. <bold>Cebu Island</bold>, Cebu, Tuburan, Poblacion, 1 ♂, <named-content xmlns:xlink="http://www.w3.org/1999/xlink" content-type="dwc:verbatimCoordinates" xlink:type="simple"><named-content content-type="geo-json" specific-use="{&#34;type&#34;:&#34;Point&#34;,&#34;coordinates&#34;:[123.491550,10.432040]}" id="NCID0E65AE" xlink:type="simple">10.43204°N, 123.49155°E</named-content></named-content> 15 m a.s.l., 2019-VII-27 [CE-19-IDC-001], I.N. DELA CRUZ leg. <bold>Mactan Island</bold>, Buyong Maribago, Lapu-lapu City, 1 ex., 1996-IV-3, S. SHIMANO leg. <bold>Mindanao Island</bold>, Agusan del Norte, Butuan, Tiniwisan, 1 ♂, 1 ♀ [IC-21-11], <named-content xmlns:xlink="http://www.w3.org/1999/xlink" content-type="dwc:verbatimCoordinates" xlink:type="simple"><named-content content-type="geo-json" specific-use="{&#34;type&#34;:&#34;Point&#34;,&#34;coordinates&#34;:[125.355210,8.576940]}" id="NCID0EL6AE" xlink:type="simple">08.57694°N, 125.35521°E</named-content></named-content> 20 m a.s.l., 2021-V-01 [AN-21-IDC-001], I.N. DELA CRUZ leg.; Taligaman, 2 ♂♂, <named-content xmlns:xlink="http://www.w3.org/1999/xlink" content-type="dwc:verbatimCoordinates" xlink:type="simple"><named-content content-type="geo-json" specific-use="{&#34;type&#34;:&#34;Point&#34;,&#34;coordinates&#34;:[125.385340,8.568940]}" id="NCID0ET6AE" xlink:type="simple">08.56894°N, 125.38534°E</named-content></named-content> 60 m a.s.l., 2021-VI-14 [AN-21-IDC-003], I.N. DELA CRUZ leg.</p><fig id="F2" position="float" orientation="portrait"><object-id xmlns:xlink="http://www.w3.org/1999/xlink" content-type="doi" xlink:type="simple">10.3897/zookeys.1158.100518.figures7-8</object-id><object-id xmlns:xlink="http://www.w3.org/1999/xlink" content-type="arpha" xlink:type="simple">3EB15ADC-09C5-5647-99EA-038B8E454E2B</object-id><label>Figures 7, 8.</label><caption><p><italic><tp:taxon-name><tp:taxon-name-part taxon-name-part-type="genus" reg="Atholus">Atholus</tp:taxon-name-part><tp:taxon-name-part taxon-name-part-type="species" reg="philippinesis">philippinesis</tp:taxon-name-part></tp:taxon-name></italic> (Marseul, 1854) [IC-21-18] <bold>7</bold> protibia, dorsal view <bold>8</bold> ditto, ventral view.</p></caption><graphic xmlns:xlink="http://www.w3.org/1999/xlink" xlink:href="zookeys-1158-001_article-100518__-g002.jpg" position="float" orientation="portrait" xlink:type="simple" id="oo_836676.jpg"><uri content-type="original_file" xlink:type="simple">https://binary.pensoft.net/fig/836676</uri></graphic></fig></tp:treatment-sec><tp:treatment-sec sec-type="diagnosis" id="SECID0EVAAG"><title>Diagnosis.</title><p><italic><tp:taxon-name><tp:taxon-name-part taxon-name-part-type="genus" reg="Atholus">Atholus</tp:taxon-name-part><tp:taxon-name-part taxon-name-part-type="species" reg="coelestis">coelestis</tp:taxon-name-part></tp:taxon-name></italic> (Marseul, 1857) is best characterized by its third dorsal elytral stria extending inwardly towards the apical end of the fourth and fifth striae. The slight emargination on the anterior margin of the mesoventrite is also a distinct character of this species. The number of denticles of the protibia (Figs <xref ref-type="fig" rid="F3">13</xref>, <xref ref-type="fig" rid="F3">14</xref>), is 11 on the outer margin, one one the inner apical angle, and eight on the outer sublateral margin. The protibial teeth are slightly prominent only on the outer apical angle, topped with three denticles. The number of denticles on the outer margin may range from 11–13 denticles. The shape of the gonocoxite of <italic><tp:taxon-name><tp:taxon-name-part taxon-name-part-type="genus" reg="Atholus">A.</tp:taxon-name-part><tp:taxon-name-part taxon-name-part-type="species" reg="coelestis">coelestis</tp:taxon-name-part></tp:taxon-name></italic> (Marseul, 1857) is slenderer, becoming narrower towards the apex compared to <italic><tp:taxon-name><tp:taxon-name-part taxon-name-part-type="genus" reg="Atholus">A.</tp:taxon-name-part><tp:taxon-name-part taxon-name-part-type="species" reg="philippinensis">philippinensis</tp:taxon-name-part></tp:taxon-name></italic> (Marseul, 1854). Moreover, the presence of a single occipital fovea on the posterior portion of the head of <italic><tp:taxon-name><tp:taxon-name-part taxon-name-part-type="genus" reg="Atholus">A.</tp:taxon-name-part><tp:taxon-name-part taxon-name-part-type="species" reg="coelestis">coelestis</tp:taxon-name-part></tp:taxon-name></italic> (Marseul, 1857) (Fig. <xref ref-type="fig" rid="F3">11</xref>) is rather a remarkable character differentiating it from other species that has not been previously described.</p><fig id="F3" position="float" orientation="portrait"><object-id xmlns:xlink="http://www.w3.org/1999/xlink" content-type="doi" xlink:type="simple">10.3897/zookeys.1158.100518.figures9-14</object-id><object-id xmlns:xlink="http://www.w3.org/1999/xlink" content-type="arpha" xlink:type="simple">9C243931-A03B-53D0-AE9B-FB46F15B80CB</object-id><label>Figures 9–14.</label><caption><p><italic><tp:taxon-name><tp:taxon-name-part taxon-name-part-type="genus" reg="Atholus">Atholus</tp:taxon-name-part><tp:taxon-name-part taxon-name-part-type="species" reg="coelestis">coelestis</tp:taxon-name-part></tp:taxon-name></italic> (Marseul, 1857) [IC-21-20] <bold>9</bold> habitus, dorsal view <bold>10</bold> ditto, ventral view <bold>11</bold> head, dorsal view <bold>12</bold> propygidium and pygidium <bold>13</bold> protibia, dorsal view <bold>14</bold> ditto, ventral view.</p></caption><graphic xmlns:xlink="http://www.w3.org/1999/xlink" xlink:href="zookeys-1158-001_article-100518__-g003.jpg" position="float" orientation="portrait" xlink:type="simple" id="oo_836677.jpg"><uri content-type="original_file" xlink:type="simple">https://binary.pensoft.net/fig/836677</uri></graphic></fig></tp:treatment-sec><tp:treatment-sec sec-type="description" id="SECID0EXDAG"><title>Additional description.</title><p><bold><italic>Female genitalia</italic></bold>: anterior portion of valvifers (Figs <xref ref-type="fig" rid="F8">38</xref>, <xref ref-type="fig" rid="F8">39</xref>) paddle-shaped; gonocoxite (Fig. <xref ref-type="fig" rid="F8">40</xref>) elongate, almost 4× as long as broad, not shovel-like, more narrowed on apical end; inner and outer surfaces differentiated; inner face weakly separated from outer face by elevated lateral ridge; sclerotized setae on apical half of outer face short and sparse; inner face with short setae and moderate setae; apex of gonocoxite with two teeth; gonostyli present, freely articulated; spermathecae multiple, consisting of four sacs; sacs gradually enlarged and elongate, not sclerotized.</p></tp:treatment-sec><tp:treatment-sec sec-type="distribution" id="SECID0EOEAG"><title>Distribution.</title><p>Widely distributed in the Oriental Region including China, Taiwan, Ryukyu Islands (Japan). Also present in the Palearctic Region: Tajikistan and in the Afrotropical Region: Comoros Islands (<xref ref-type="bibr" rid="B40">Mazur 2011</xref>).</p></tp:treatment-sec><tp:treatment-sec sec-type="biology" id="SECID0EYEAG"><title>Biology.</title><p>All individuals of <italic><tp:taxon-name><tp:taxon-name-part taxon-name-part-type="genus" reg="Atholus">A.</tp:taxon-name-part><tp:taxon-name-part taxon-name-part-type="species" reg="coelestis">coelestis</tp:taxon-name-part></tp:taxon-name></italic> (Marseul, 1857) were collected from dungs of cows and water buffaloes of lowland farms and pastures across all islands of the archipelago. This species may also seem to be moisture-specific, as they were observed to dwell only on more desiccated dungs during field collection.</p></tp:treatment-sec><tp:treatment-sec sec-type="remarks" id="SECID0EJFAG"><title>Remarks.</title><p><italic><tp:taxon-name><tp:taxon-name-part taxon-name-part-type="genus" reg="Atholus">Atholus</tp:taxon-name-part><tp:taxon-name-part taxon-name-part-type="species" reg="coelestis">coelestis</tp:taxon-name-part></tp:taxon-name></italic> (Marseul, 1857) (Fig. <xref ref-type="fig" rid="F1">2</xref>) is a widespread species across the Philippine archipelago showing a consistent morphology in all individuals examined. <italic><tp:taxon-name><tp:taxon-name-part taxon-name-part-type="genus" reg="Atholus">Atholus</tp:taxon-name-part><tp:taxon-name-part taxon-name-part-type="species" reg="coelestis">coelestis</tp:taxon-name-part></tp:taxon-name></italic> (Marseul, 1857) was re-described by <xref ref-type="bibr" rid="B48">Ôhara (1992)</xref> based on specimens collected from Ryukyu Islands (Japan). Here, SEM micrographs (Figs <xref ref-type="fig" rid="F3">9–14</xref>) and illustrations of female gonocoxite and valvifers (Figs <xref ref-type="fig" rid="F8">38–40</xref>) complement Ôhara’s description (1992).</p></tp:treatment-sec><tp:treatment-sec><!--Section generated to contain objects referenced in tp:taxon-treatment.--><fig id="F1" position="float" orientation="portrait"><object-id xmlns:xlink="http://www.w3.org/1999/xlink" content-type="doi" xlink:type="simple">10.3897/zookeys.1158.100518.figures1-6</object-id><object-id xmlns:xlink="http://www.w3.org/1999/xlink" content-type="arpha" xlink:type="simple">92A2CC62-4816-5F0C-85C9-1F4FA634FB7D</object-id><label>Figures 1–6.</label><caption><p>Philippine <italic><tp:taxon-name><tp:taxon-name-part taxon-name-part-type="genus" reg="Atholus">Atholus</tp:taxon-name-part></tp:taxon-name></italic>, dorsal habitus <bold>1</bold><italic><tp:taxon-name><tp:taxon-name-part taxon-name-part-type="genus" reg="Atholus">A.</tp:taxon-name-part><tp:taxon-name-part taxon-name-part-type="species" reg="philippinensis">philippinensis</tp:taxon-name-part></tp:taxon-name></italic> (Marseul, 1854) [IC-21-18] <bold>2</bold><italic><tp:taxon-name><tp:taxon-name-part taxon-name-part-type="genus" reg="Atholus">A.</tp:taxon-name-part><tp:taxon-name-part taxon-name-part-type="species" reg="coelestis">coelestis</tp:taxon-name-part></tp:taxon-name></italic> (Marseul, 1857) [IC-21-20] <bold>3</bold><italic><tp:taxon-name><tp:taxon-name-part taxon-name-part-type="genus" reg="Atholus">A.</tp:taxon-name-part><tp:taxon-name-part taxon-name-part-type="species" reg="torquatus">torquatus</tp:taxon-name-part></tp:taxon-name></italic> (Marseul, 1854) [IC-21-49] <bold>4</bold><italic><tp:taxon-name><tp:taxon-name-part taxon-name-part-type="genus" reg="Atholus">A.</tp:taxon-name-part><tp:taxon-name-part taxon-name-part-type="species" reg="pirithous">pirithous</tp:taxon-name-part></tp:taxon-name></italic> (Marseul, 1873) [IC-21-47] <bold>5</bold><italic><tp:taxon-name><tp:taxon-name-part taxon-name-part-type="genus" reg="Atholus">A.</tp:taxon-name-part><tp:taxon-name-part taxon-name-part-type="species" reg="nitidissimus">nitidissimus</tp:taxon-name-part></tp:taxon-name></italic> Desbordes, 1925 [syntype image] <bold>6</bold><italic><tp:taxon-name><tp:taxon-name-part taxon-name-part-type="genus" reg="Atholus">A.</tp:taxon-name-part><tp:taxon-name-part taxon-name-part-type="species" reg="bakeri">bakeri</tp:taxon-name-part></tp:taxon-name></italic> (Bickhardt, 1914) [syntype image, No. 1639]. Scale bar: 1.00 mm.</p></caption><graphic xmlns:xlink="http://www.w3.org/1999/xlink" xlink:href="zookeys-1158-001_article-100518__-g001.jpg" position="float" orientation="portrait" xlink:type="simple" id="oo_836675.jpg"><uri content-type="original_file" xlink:type="simple">https://binary.pensoft.net/fig/836675</uri></graphic></fig><fig id="F8" position="float" orientation="portrait"><object-id xmlns:xlink="http://www.w3.org/1999/xlink" content-type="doi" xlink:type="simple">10.3897/zookeys.1158.100518.figures38-40</object-id><object-id xmlns:xlink="http://www.w3.org/1999/xlink" content-type="arpha" xlink:type="simple">FD228DC5-4A5A-56DE-A58A-B93D8B57E8D8</object-id><label>Figures 38–40.</label><caption><p><italic><tp:taxon-name><tp:taxon-name-part taxon-name-part-type="genus" reg="Atholus">Atholus</tp:taxon-name-part><tp:taxon-name-part taxon-name-part-type="species" reg="coelestis">coelestis</tp:taxon-name-part></tp:taxon-name></italic> (Marseul, 1857), female genitalia [IC-21-11] <bold>38</bold> dorsal view <bold>39</bold> lateral view <bold>40</bold> dorsolateral view of gonocoxite. Scale bars: 0.20 mm.</p></caption><graphic xmlns:xlink="http://www.w3.org/1999/xlink" xlink:href="zookeys-1158-001_article-100518__-g008.jpg" position="float" orientation="portrait" xlink:type="simple" id="oo_836682.jpg"><uri content-type="original_file" xlink:type="simple">https://binary.pensoft.net/fig/836682</uri></graphic></fig></tp:treatment-sec><ref-list><ref id="B3"><mixed-citation xmlns:xlink="http://www.w3.org/1999/xlink" xlink:type="simple"><person-group><name name-style="western"><surname>Bickhardt</surname><given-names>H</given-names></name></person-group> (<year>1910</year>) <source><tp:taxon-name><tp:taxon-name-part taxon-name-part-type="family">Histeridae</tp:taxon-name-part></tp:taxon-name>. In: Junk W, Schenkling S (Eds) Coleopterorum Catalogus, pars 24. W.</source><publisher-name>Junk</publisher-name>, <publisher-loc>Berlin</publisher-loc>, <size units="page">137 pp</size>.</mixed-citation></ref><ref id="B12"><mixed-citation xmlns:xlink="http://www.w3.org/1999/xlink" xlink:type="simple"><person-group><name name-style="western"><surname>Desbordes</surname><given-names>H</given-names></name></person-group> (<year>1919</year>) <article-title>Contribution à la connaissance des Histérides. 4<sup>e</sup> mémoire. Étude des <tp:taxon-name><tp:taxon-name-part taxon-name-part-type="family">Histeridae</tp:taxon-name-part></tp:taxon-name> de l’Indochine (Tonkin, Laos, Siam, Annam, Cambodge, Cochinchine).</article-title><source>Annales de la Société Entomologique de France</source><volume>87</volume>(<issue>1918–1919</issue>): <fpage>341</fpage>–<lpage>424</lpage>.</mixed-citation></ref><ref id="B22"><mixed-citation xmlns:xlink="http://www.w3.org/1999/xlink" xlink:type="simple"><person-group><name name-style="western"><surname>Kamiya</surname><given-names>K</given-names></name><name name-style="western"><surname>Takagi</surname><given-names>S</given-names></name></person-group> (<year>1938</year>) <article-title>A list of Japanese <tp:taxon-name><tp:taxon-name-part taxon-name-part-type="family">Histeridae</tp:taxon-name-part></tp:taxon-name>.</article-title><source>Scientia Agrícola</source><volume>19</volume>(<issue>1</issue>): <fpage>21</fpage>–<lpage>32</lpage>.</mixed-citation></ref><ref id="B30"><mixed-citation xmlns:xlink="http://www.w3.org/1999/xlink" xlink:type="simple"><person-group><name name-style="western"><surname>Lewis</surname><given-names>G</given-names></name></person-group> (<year>1906</year>) <article-title>On new species of <tp:taxon-name><tp:taxon-name-part taxon-name-part-type="family">Histeridae</tp:taxon-name-part></tp:taxon-name> and notices of others.</article-title><source>Annals &amp; Magazine of Natural History</source><volume>18</volume>(<issue>7</issue>): <fpage>397</fpage>–<lpage>403</lpage>. <ext-link xlink:type="simple" ext-link-type="doi" xlink:href="10.1080/00222930608562636">https://doi.org/10.1080/00222930608562636</ext-link></mixed-citation></ref><ref id="B31"><mixed-citation xmlns:xlink="http://www.w3.org/1999/xlink" xlink:type="simple"><person-group><name name-style="western"><surname>Lewis</surname><given-names>G</given-names></name></person-group> (<year>1915</year>) <article-title>On new species of <tp:taxon-name><tp:taxon-name-part taxon-name-part-type="family">Histeridae</tp:taxon-name-part></tp:taxon-name> and notices of others.</article-title><source>Annals &amp; Magazine of Natural History</source><volume>16</volume>(<issue>8</issue>): <fpage>54</fpage>–<lpage>56</lpage>. <ext-link xlink:type="simple" ext-link-type="doi" xlink:href="10.1080/00222931508693684">https://doi.org/10.1080/00222931508693684</ext-link></mixed-citation></ref><ref id="B36"><mixed-citation xmlns:xlink="http://www.w3.org/1999/xlink" xlink:type="simple"><person-group><name name-style="western"><surname>Mazur</surname><given-names>S</given-names></name></person-group> (<year>1984</year>) <article-title>A world catalogue of <tp:taxon-name><tp:taxon-name-part taxon-name-part-type="family">Histeridae</tp:taxon-name-part></tp:taxon-name>.</article-title><source>Polskie Pismo Entomologiczne</source><volume>54</volume>(<issue>3–4</issue>): <fpage>1</fpage>–<lpage>376</lpage>.</mixed-citation></ref><ref id="B37"><mixed-citation xmlns:xlink="http://www.w3.org/1999/xlink" xlink:type="simple"><person-group><name name-style="western"><surname>Mazur</surname><given-names>S</given-names></name></person-group> (<year>1997</year>) A world catalogue of <tp:taxon-name><tp:taxon-name-part taxon-name-part-type="family">Histeridae</tp:taxon-name-part></tp:taxon-name> (<tp:taxon-name><tp:taxon-name-part taxon-name-part-type="order">Coleoptera</tp:taxon-name-part></tp:taxon-name>: <tp:taxon-name><tp:taxon-name-part taxon-name-part-type="superfamily">Histeroidea</tp:taxon-name-part></tp:taxon-name>). Genus International Journal of Invertebrate Taxonomy (Supplement), Polskie Towarzystwo Taksonomiczne 1–373.</mixed-citation></ref><ref id="B40"><mixed-citation xmlns:xlink="http://www.w3.org/1999/xlink" xlink:type="simple"><person-group><name name-style="western"><surname>Mazur</surname><given-names>S</given-names></name></person-group> (<year>2011</year>) <source>A Concise Catalogue of the <tp:taxon-name><tp:taxon-name-part taxon-name-part-type="family">Histeridae</tp:taxon-name-part></tp:taxon-name> (<tp:taxon-name><tp:taxon-name-part taxon-name-part-type="class">Insecta</tp:taxon-name-part></tp:taxon-name>: <tp:taxon-name><tp:taxon-name-part taxon-name-part-type="order">Coleoptera</tp:taxon-name-part></tp:taxon-name>).</source><publisher-name>Warsaw University of Life Sciences SGGW Press</publisher-name>, <publisher-loc>Warsaw</publisher-loc>, <size units="page">332 pp</size>.</mixed-citation></ref><ref id="B43"><mixed-citation xmlns:xlink="http://www.w3.org/1999/xlink" xlink:type="simple"><person-group><name name-style="western"><surname>Mazur</surname><given-names>S</given-names></name><name name-style="western"><surname>Shavrin</surname><given-names>AV</given-names></name><name name-style="western"><surname>Anichtchenko</surname><given-names>AV</given-names></name><name name-style="western"><surname>Barševskis</surname><given-names>A</given-names></name></person-group> (<year>2015</year>) <article-title>The histerid beetles (<tp:taxon-name><tp:taxon-name-part taxon-name-part-type="order">Coleoptera</tp:taxon-name-part></tp:taxon-name>, <tp:taxon-name><tp:taxon-name-part taxon-name-part-type="family">Histeridae</tp:taxon-name-part></tp:taxon-name>) of the Oriental region deposited in the Beetle Collection of Daugavpils University (DUBC).</article-title><source>Linzer Biologische Beitrage</source><volume>47</volume>(<issue>2</issue>): <fpage>1451</fpage>–<lpage>1466</lpage>.</mixed-citation></ref><ref id="B21"><mixed-citation xmlns:xlink="http://www.w3.org/1999/xlink" xlink:type="simple"><person-group><name name-style="western"><surname>Hisamatsu</surname><given-names>S</given-names></name><name name-style="western"><surname>Kusui</surname><given-names>Y</given-names></name></person-group> (<year>1984</year>) Notes on <tp:taxon-name><tp:taxon-name-part taxon-name-part-type="family">Histeridae</tp:taxon-name-part></tp:taxon-name> from Shin-etsu district. Transactions of Essa Entomological Society, Niigata (57): 15–18. [In Japanese]</mixed-citation></ref><ref id="B20"><mixed-citation xmlns:xlink="http://www.w3.org/1999/xlink" xlink:type="simple"><person-group><name name-style="western"><surname>Hisamatsu</surname><given-names>S</given-names></name></person-group> (<year>1985</year>) <tp:taxon-name><tp:taxon-name-part taxon-name-part-type="family">Histeridae</tp:taxon-name-part></tp:taxon-name>. In Uéno S-I, et al. (Eds) The <tp:taxon-name><tp:taxon-name-part taxon-name-part-type="order">Coleoptera</tp:taxon-name-part></tp:taxon-name> of Japan in Color, 2: 220–230. Hoikusha, Osaka. [In Japanese]</mixed-citation></ref><ref id="B25"><mixed-citation xmlns:xlink="http://www.w3.org/1999/xlink" xlink:type="simple"><person-group><name name-style="western"><surname>Lewis</surname><given-names>G</given-names></name></person-group> (<year>1885</year>) <article-title>New species of <tp:taxon-name><tp:taxon-name-part taxon-name-part-type="family">Histeridae</tp:taxon-name-part></tp:taxon-name>, with synonymical notes.</article-title><source>Annals and Magazine of Natural History</source><volume>15</volume>(<issue>5</issue>): <fpage>456</fpage>–<lpage>473</lpage>. <ext-link xlink:type="simple" ext-link-type="doi" xlink:href="10.1080/00222938509459368">https://doi.org/10.1080/00222938509459368</ext-link></mixed-citation></ref><ref id="B48"><mixed-citation xmlns:xlink="http://www.w3.org/1999/xlink" xlink:type="simple"><person-group><name name-style="western"><surname>Ôhara</surname><given-names>M</given-names></name></person-group> (<year>1992</year>) <article-title>A revision of the Japanese species of the genus <italic><tp:taxon-name><tp:taxon-name-part taxon-name-part-type="genus">Atholus</tp:taxon-name-part></tp:taxon-name></italic> (<tp:taxon-name><tp:taxon-name-part taxon-name-part-type="order">Coleoptera</tp:taxon-name-part></tp:taxon-name>, <tp:taxon-name><tp:taxon-name-part taxon-name-part-type="family">Histeridae</tp:taxon-name-part></tp:taxon-name>), Part 1.</article-title><source>Elytra</source><volume>20</volume>(<issue>2</issue>): <fpage>167</fpage>–<lpage>182</lpage>.</mixed-citation></ref></ref-list></tp:taxon-treatment>
