# Supplementary material for: ﻿Revision of the genus Atholus Thomson, 1859 (Coleoptera, Histeridae, Histerinae) from the Philippines with additional records
Source: Zookeys. 2023 Apr 12;1158:1–26. doi: 10.3897/zookeys.1158.100518 (PMC10193451; doi:10.3897/zookeys.1158.100518)
Supplement: XML Treatment for Atholus torquatus [file zookeys.1158.100518-treatment4.xml]

<!DOCTYPE tp:taxon-treatment
  PUBLIC "-//TaxonX//DTD Taxonomic Treatment Publishing DTD v0 20100105//EN" "tax-treatment-NSO.dtd">
<tp:taxon-treatment xmlns:tp="http://www.plazi.org/taxpub"><tp:treatment-meta><kwd-group><label>Taxon classification</label><kwd>
              <named-content content-type="kingdom">Animalia</named-content>
            </kwd><kwd>
              <named-content content-type="order">Coleoptera</named-content>
            </kwd><kwd>
              <named-content content-type="family">Histeridae</named-content>
            </kwd></kwd-group><mixed-citation publication-type="journal"><person-group><name><surname>dela Cruz</surname><given-names>Ian Niel</given-names></name><name><surname>Ôhara</surname><given-names>Masahiro</given-names></name></person-group><article-title>﻿Revision of the genus <italic><tp:taxon-name><tp:taxon-name-part taxon-name-part-type="genus" reg="Atholus">Atholus</tp:taxon-name-part></tp:taxon-name></italic> Thomson, 1859 (<tp:taxon-name><tp:taxon-name-part taxon-name-part-type="order">Coleoptera</tp:taxon-name-part></tp:taxon-name>, <tp:taxon-name><tp:taxon-name-part taxon-name-part-type="family">Histeridae</tp:taxon-name-part></tp:taxon-name>, <tp:taxon-name><tp:taxon-name-part taxon-name-part-type="subfamily">Histerinae</tp:taxon-name-part></tp:taxon-name>) from the Philippines with additional records</article-title><source>Zookeys</source><day>12</day><month>04</month><year>2023</year><volume>1158</volume><fpage>1</fpage><lpage>26</lpage><pub-id pub-id-type="doi">10.3897/zookeys.1158.100518</pub-id></mixed-citation></tp:treatment-meta><tp:nomenclature><label>﻿</label><tp:taxon-name>
            <object-id xmlns:xlink="http://www.w3.org/1999/xlink" content-type="arpha" xlink:type="simple">18C27BD6-FEC5-5D46-8701-010508D507FF</object-id>
            <tp:taxon-name-part taxon-name-part-type="genus" reg="Atholus">Atholus</tp:taxon-name-part>
            <tp:taxon-name-part taxon-name-part-type="species" reg="torquatus">torquatus</tp:taxon-name-part>
          </tp:taxon-name><tp:taxon-authority>(Marseul, 1854)</tp:taxon-authority><xref ref-type="fig" rid="F1">Figs 3</xref><xref ref-type="fig" rid="F4">, 15–20</xref><xref ref-type="fig" rid="F5">, 21–28</xref><xref ref-type="fig" rid="F6">, 29–34</xref><xref ref-type="fig" rid="F9">, 41–43</xref><tp:nomenclature-citation-list><tp:nomenclature-citation><tp:taxon-name>
                <tp:taxon-name-part taxon-name-part-type="genus" reg="Hister">Hister</tp:taxon-name-part>
                <tp:taxon-name-part taxon-name-part-type="species" reg="torquatus">torquatus</tp:taxon-name-part>
              </tp:taxon-name><comment>Marseul, 1854: 587 [India].</comment></tp:nomenclature-citation><tp:nomenclature-citation><tp:taxon-name><tp:taxon-name-part taxon-name-part-type="genus" reg="Hister">Hister</tp:taxon-name-part> (<tp:taxon-name-part taxon-name-part-type="subgenus" reg="Atholus">Atholus</tp:taxon-name-part>) <tp:taxon-name-part taxon-name-part-type="species" reg="torquatus">torquatus</tp:taxon-name-part></tp:taxon-name><comment>: <xref ref-type="bibr" rid="B3">Bickhardt 1910</xref>: 55 [catalogued]; 1917: 194 [catalogued].</comment></tp:nomenclature-citation><tp:nomenclature-citation><tp:taxon-name>
                <tp:taxon-name-part taxon-name-part-type="genus" reg="Atholus">Atholus</tp:taxon-name-part>
                <tp:taxon-name-part taxon-name-part-type="species" reg="torquatus">torquatus</tp:taxon-name-part>
              </tp:taxon-name><comment>: <xref ref-type="bibr" rid="B30">Lewis 1906</xref>: 402; <xref ref-type="bibr" rid="B36">Mazur 1984</xref>: 218; <xref ref-type="bibr" rid="B37">1997</xref>: 134; <xref ref-type="bibr" rid="B40">2011</xref>: 106 [catalogued]; 2015: 1454.</comment></tp:nomenclature-citation><tp:nomenclature-citation><tp:taxon-name>
                <tp:taxon-name-part taxon-name-part-type="genus" reg="Hister">Hister</tp:taxon-name-part>
                <tp:taxon-name-part taxon-name-part-type="species" reg="genuae">genuae</tp:taxon-name-part>
              </tp:taxon-name><comment>Lewis, 1888: 639; synonymized by <xref ref-type="bibr" rid="B4">Bickhardt 1913</xref>b: 698.</comment></tp:nomenclature-citation><tp:nomenclature-citation><tp:taxon-name>
                <tp:taxon-name-part taxon-name-part-type="genus" reg="Atholus">Atholus</tp:taxon-name-part>
                <tp:taxon-name-part taxon-name-part-type="species" reg="genuae">genuae</tp:taxon-name-part>
              </tp:taxon-name><comment>: <xref ref-type="bibr" rid="B30">Lewis 1906</xref>: 402.</comment></tp:nomenclature-citation><tp:nomenclature-citation><tp:taxon-name>
                <tp:taxon-name-part taxon-name-part-type="genus" reg="Hister">Hister</tp:taxon-name-part>
                <tp:taxon-name-part taxon-name-part-type="species" reg="mundulus">mundulus</tp:taxon-name-part>
              </tp:taxon-name><comment>Lewis, 1902: 238; synonymized by <xref ref-type="bibr" rid="B12">Desbordes 1919</xref>: 399.</comment></tp:nomenclature-citation></tp:nomenclature-citation-list></tp:nomenclature><tp:treatment-sec sec-type="material" id="SECID0EAMAG"><title>Specimens examined.</title><p>8 ♂♂, 14 ♀♀ and 7 exs. <bold>Luzon Island</bold>, Bataan, Abucay, Gabon, 8 ♂♂ [IC-21-23], 12 ♀♀ [IC-21-53], 5 exs., <named-content xmlns:xlink="http://www.w3.org/1999/xlink" content-type="dwc:verbatimCoordinates" xlink:type="simple"><named-content content-type="geo-json" specific-use="{&#34;type&#34;:&#34;Point&#34;,&#34;coordinates&#34;:[120.262220,14.423290]}" id="NCID0ELMAG" xlink:type="simple">14.42329°N, 120.26222°E</named-content></named-content> 570 m a.s.l., 2019-VII-21 [BA-19-IDC-001], I.N. DELA CRUZ leg.; Laguna, Northern Lucena, Kinabuhayan, 2 ♀♀ [IC-21-49], 1989-II, N. Monreal leg. <bold>Mindoro Island</bold>, Oriental Mindoro, Mt. Halcon, 1 ex., 2005-IV. <bold>Palawan Island</bold>, Puerto Princesa, Barrio Talabigan, 1 ex., 1979-III-24, K. Wada leg.</p></tp:treatment-sec><tp:treatment-sec sec-type="diagnosis" id="SECID0EUMAG"><title>Diagnosis.</title><p><italic><tp:taxon-name><tp:taxon-name-part taxon-name-part-type="genus" reg="Atholus">Atholus</tp:taxon-name-part><tp:taxon-name-part taxon-name-part-type="species" reg="torquatus">torquatus</tp:taxon-name-part></tp:taxon-name></italic> (Marseul, 1854) is recognized with a combination of its interrupted lateral pronotal stria in the anterolateral angle, and fine punctations on the apical portion of its pygidium. This species also possesses remarkable teeth of protibia, increasing in size apically. The structure of the female genitalia of this species is described here for the first time, showing its similarity to the shape of the gonocoxite of <italic><tp:taxon-name><tp:taxon-name-part taxon-name-part-type="genus" reg="Atholus">A.</tp:taxon-name-part><tp:taxon-name-part taxon-name-part-type="species" reg="philippinensis">philippinensis</tp:taxon-name-part></tp:taxon-name></italic> (Marseul, 1854), which is broad and shovel-like.</p></tp:treatment-sec><tp:treatment-sec sec-type="description" id="SECID0EQNAG"><title>Re-description.</title><p><bold>Male and female. <italic>Body length</italic></bold>: <abbrev xmlns:xlink="http://www.w3.org/1999/xlink" xlink:title="length between anterior angles of pronotum and apices of elytra" id="ABBRID0E1NAG" xlink:type="simple">PEL</abbrev>: 3.13–4.32 mm; <abbrev xmlns:xlink="http://www.w3.org/1999/xlink" xlink:title="width between anterior angles of pronotum" id="ABBRID0E5NAG" xlink:type="simple">APW</abbrev>: 1.11–1.47 mm; <abbrev xmlns:xlink="http://www.w3.org/1999/xlink" xlink:title="width between posterior angles of pronotum" id="ABBRID0ECOAG" xlink:type="simple">PPW</abbrev>: 2.35–2.90 mm; <abbrev xmlns:xlink="http://www.w3.org/1999/xlink" xlink:title="length of elytron along sutural line" id="ABBRID0EGOAG" xlink:type="simple">EL</abbrev>: 1.89–2.74 mm; <abbrev xmlns:xlink="http://www.w3.org/1999/xlink" xlink:title="maximal width between outer margins of elytra" id="ABBRID0EKOAG" xlink:type="simple">EW</abbrev>: 2.66–3.56 mm. Body (Figs <xref ref-type="fig" rid="F1">3</xref>, <xref ref-type="fig" rid="F4">15–17</xref>) oval, moderately convex and black; tibiae, antennae, mouthparts and apical elytral margin rufous.</p><fig id="F4" position="float" orientation="portrait"><object-id xmlns:xlink="http://www.w3.org/1999/xlink" content-type="doi" xlink:type="simple">10.3897/zookeys.1158.100518.figures15-20</object-id><object-id xmlns:xlink="http://www.w3.org/1999/xlink" content-type="arpha" xlink:type="simple">C9FA1A31-48CF-5859-ABC7-20CF9DADE022</object-id><label>Figures 15–20.</label><caption><p><italic><tp:taxon-name><tp:taxon-name-part taxon-name-part-type="genus" reg="Atholus">Atholus</tp:taxon-name-part><tp:taxon-name-part taxon-name-part-type="species" reg="torquatus">torquatus</tp:taxon-name-part></tp:taxon-name></italic> (Marseul, 1854) [IC-21-23] <bold>15</bold> habitus, dorsal view <bold>16</bold> ditto, ventral view <bold>17</bold> ditto, oblique view <bold>18</bold> head, dorsal view <bold>19</bold> pronotum <bold>20</bold> mouthparts, ventral view.</p></caption><graphic xmlns:xlink="http://www.w3.org/1999/xlink" xlink:href="zookeys-1158-001_article-100518__-g004.jpg" position="float" orientation="portrait" xlink:type="simple" id="oo_836678.jpg"><uri content-type="original_file" xlink:type="simple">https://binary.pensoft.net/fig/836678</uri></graphic></fig><p><bold><italic>Head</italic></bold>: apical margin of clypeus (Fig. <xref ref-type="fig" rid="F4">18</xref>) short, entire and slightly forward, but anterolateral margin widely crenate; frontal stria rounded, complete and deeply impressed; disk sparsely clothed with fine punctures, separated by 2–3× their diameter; interspaces with alutaceous microsculpture; occipital fovea absent; labrum dorsally finely punctate, raised and transversely long; short labral fringe (Lackner, 2010) present antero-laterally; mandibles covered with fine and even punctures, outer margin rounded, curved inwardly; sub-apical tooth on left mandible large; mandibular apex acutely pointed; eyes large and convex, clearly visible dorsally.</p><p><bold><italic>Pronotum</italic></bold>: marginal pronotal stria laterally complete, continuous onto apical angle and behind head; lateral pronotal stria (Fig. <xref ref-type="fig" rid="F4">19</xref>) deeply impressed, slightly crenate and complete; lateral stria rather distant from margin, its basal end abbreviated to basal fourth of pronotal length; apical end bent inwardly behind apical angle; anterior pronotal stria absent; disk with sparse microscopic punctures, wholly covered with alutaceous microsculpture; area behind apical angles bare; posterior margin without row of coarse punctures; ante-scutellar region with a single short longitudinal puncture.</p><p><bold><italic>Elytra</italic></bold>: basal margin with a row of short, longitudinal striae; elytral epipleuron sparsely clothed with fine punctures, with few, coarse punctures on apical half; marginal epipleural stria present on apical half; marginal elytral stria complete, moderately impressed; external subhumeral stria (Fig. <xref ref-type="fig" rid="F5">22</xref>) generally absent, occasionally noticeable on basal half, abbreviated on basal eighth; internal subhumeral stria absent; oblique humeral elytral stria slightly impressed on basal third; dorsal elytral striae 1–4 (Fig. <xref ref-type="fig" rid="F5">21</xref>) complete; elytral stria 5 present on apical half; sutural elytral stria abbreviated on basal third; elytral disk covered with sparse, fine punctures, separated by 3–4× their diameter; medio-basal area with alutaceous ground sculpture.</p><fig id="F5" position="float" orientation="portrait"><object-id xmlns:xlink="http://www.w3.org/1999/xlink" content-type="doi" xlink:type="simple">10.3897/zookeys.1158.100518.figures21-28</object-id><object-id xmlns:xlink="http://www.w3.org/1999/xlink" content-type="arpha" xlink:type="simple">438AD854-F05C-5EE4-9C34-685B59982308</object-id><label>Figures 21–28.</label><caption><p><italic><tp:taxon-name><tp:taxon-name-part taxon-name-part-type="genus" reg="Atholus">Atholus</tp:taxon-name-part><tp:taxon-name-part taxon-name-part-type="species" reg="torquatus">torquatus</tp:taxon-name-part></tp:taxon-name></italic> (Marseul, 1854) [IC-21-23] <bold>21</bold> elytra, dorsal view <bold>22</bold> ditto, oblique view <bold>23</bold> prosternal process <bold>24</bold> meso-and metaventrite <bold>25</bold> propygidium and pygidium <bold>26</bold> propygidium (punctation) <bold>27</bold> protibia, dorsal view <bold>28</bold> ditto, ventral view.</p></caption><graphic xmlns:xlink="http://www.w3.org/1999/xlink" xlink:href="zookeys-1158-001_article-100518__-g005.jpg" position="float" orientation="portrait" xlink:type="simple" id="oo_836679.jpg"><uri content-type="original_file" xlink:type="simple">https://binary.pensoft.net/fig/836679</uri></graphic></fig><p><bold><italic>Propygidium and pygidium</italic></bold>: propygidium (Fig. <xref ref-type="fig" rid="F5">26</xref>) densely covered with coarse, round and shallow punctures, about 25 µm in diameter, separated by 1–4× their diameter; interspaces with irregular, sparse and fine punctations, separated by 2–3× their diameter; surface with alutaceous sculpture; pygidial punctation (Fig. <xref ref-type="fig" rid="F5">25</xref>) similar to that of propygidium, coarse punctures of pygidium becoming sparser and finer apically; interspaces with fine punctations.</p><p><bold><italic>Prosternum</italic></bold>: prosternal lobe with anterior margin (Fig. <xref ref-type="fig" rid="F5">23</xref>) round; medio-apical end of prosternal lobe ascending; marginal prosternal stria deeply impressed, carinate and shortly interrupted medially; short striae present on both baso-lateral corners; lobe with few setiferous coarse punctures inside and outside of marginal stria on both sides, separated by their 1–2× their diameter; disk covered with sparse, finer punctures on apical half; prosternal suture lightly impressed; prosternal process covered with few, setiferous fine punctures; lateral sides descending; lateral prosternal striae deeply impressed and complete; lateral disk with several coarse setiferous punctures; basal half narrow; posterior margin of basal lobe strongly emarginated.</p><p><bold><italic>Meso- and metaventrite</italic></bold>: anterior margin of mesoventrite outwardly arcuate (Fig. <xref ref-type="fig" rid="F5">24</xref>); marginal mesoventral stria complete, carinate, sparsely crenate; stria behind anterolateral angle present; mesoventral disk sparsely clothed with fine punctures separated by 4–5× their diameter; meso-metaventral suture clearly impressed, complete and medially angulate; lateral metaventral stria deeply impressed, carinate, extending obliquely and posteriorly, united with oblique stria which inwardly extends from basal third of metaventro-metepisternal suture; post-mesocoxal stria extending posteriorly and strongly curved along posterior mesocoxal margin, almost attaining metaventro-mesepimeral suture; punctures of metaventral disk similar to those of mesoventrite; a row of coarse punctures present along inside lateral metaventral stria; longitudinal suture of metaventrite lightly impressed; lateral disk of metaventrite moderately covered with setiferous large round and shallow punctures; interspaces with sparse, coarse to fine punctations; mesepimeron, metepimeron and lateral disk of first abdominal ventrite with dense setiferous, large punctures; interspaces with few coarse to fine punctations; metepisternum with sparse punctures on apical half; punctation of intercoxal disk of first abdominal ventrite similar to that of metaventrite; lateral stria deeply impressed, slightly carinate and complete.</p><p><bold><italic>Legs</italic></bold>: anterior face of protibia (Fig. <xref ref-type="fig" rid="F5">27</xref>) flattened, dilated and clothed with few, fine ocelloid punctures; basal to median area with weak strigate sculpture; outer lateral margin with four teeth, becoming stronger apically; topped by minute denticles; protarsal groove shallow, with few coarse punctures; anterior protibial stria lightly impressed; inner marginal stria present on basal half, along stria a slightly depressed with row of coarse punctures present; near tarsal insertion with two spine-like tarsal denticles; another one, more distant and longer, located at inner anterior angle; protibial spur moderately long, wider on basal margin, approximately half the length of protarsus; posterior face of protibia (Fig. <xref ref-type="fig" rid="F5">28</xref>) with sparse, fine punctures and strigate ground sculpture from basal to median surface; number of denticles on outer margin eight, one on inner apical angle, outer sublateral margin three or four; median posterior stria moderately impressed and abbreviated on apical end; inner posterior stria moderately impressed with row of sclerotized setae, terminating in three inner posterior denticles; inner margin of setae present on apical half, with a row of short setae on basal half; inner margin with strigate ground sculpture; profemur sparsely clothed with fine, ocelloid punctations; surface with lightly strigate ground sculpture; marginal stria complete; anterior stria present on apical half; femoral stria almost complete, shortened on basal end; posterior margin with large punctations; a row of setae present on both basal and apical ends.</p><fig id="F6" position="float" orientation="portrait"><object-id xmlns:xlink="http://www.w3.org/1999/xlink" content-type="doi" xlink:type="simple">10.3897/zookeys.1158.100518.figures29-34</object-id><object-id xmlns:xlink="http://www.w3.org/1999/xlink" content-type="arpha" xlink:type="simple">00841184-F5EF-55F7-A561-3DA9BE73D376</object-id><label>Figures 29–34.</label><caption><p><italic><tp:taxon-name><tp:taxon-name-part taxon-name-part-type="genus" reg="Atholus">Atholus</tp:taxon-name-part><tp:taxon-name-part taxon-name-part-type="species" reg="torquatus">torquatus</tp:taxon-name-part></tp:taxon-name></italic> (Marseul, 1854), male genitalia [IC-21-23] <bold>29</bold> aedeagus, dorsal view <bold>30</bold> ditto, lateral view <bold>31</bold> ninth and tenth tergites, dorsal view <bold>32</bold> ditto, lateral view <bold>33</bold> eighth tergite and sternite, dorsal view <bold>34</bold> ditto, lateral view. Scale bar: 0.50 mm.</p></caption><graphic xmlns:xlink="http://www.w3.org/1999/xlink" xlink:href="zookeys-1158-001_article-100518__-g006.jpg" position="float" orientation="portrait" xlink:type="simple" id="oo_836680.jpg"><uri content-type="original_file" xlink:type="simple">https://binary.pensoft.net/fig/836680</uri></graphic></fig><p><bold><italic>Genitalia</italic></bold>: aedeagus (Figs <xref ref-type="fig" rid="F6">29</xref>, <xref ref-type="fig" rid="F6">30</xref>) moderately slender, apically slightly curved ventrad; parameres relatively longer, about as almost as thrice the length of phallobase, slightly fused on basal half; median lobe sclerotized; eighth tergite (Figs <xref ref-type="fig" rid="F6">33</xref>, <xref ref-type="fig" rid="F6">34</xref>) entire, with longitudinal fold on both lateral sides; ninth tergite (Figs <xref ref-type="fig" rid="F6">31</xref>, <xref ref-type="fig" rid="F6">32</xref>) with lateral folds; tenth tergite dorsally longitudinally divided; spiculum gastrale almost as same length as ninth tergite.</p><fig id="F7" position="float" orientation="portrait"><object-id xmlns:xlink="http://www.w3.org/1999/xlink" content-type="doi" xlink:type="simple">10.3897/zookeys.1158.100518.figures35-37</object-id><object-id xmlns:xlink="http://www.w3.org/1999/xlink" content-type="arpha" xlink:type="simple">902CDFEF-A028-50CB-9492-FB4CBB29C183</object-id><label>Figures 35–37.</label><caption><p><italic><tp:taxon-name><tp:taxon-name-part taxon-name-part-type="genus" reg="Atholus">Atholus</tp:taxon-name-part><tp:taxon-name-part taxon-name-part-type="species" reg="philippinensis">philippinensis</tp:taxon-name-part></tp:taxon-name></italic> (Marseul, 1854), female genitalia [IC-21-18] <bold>35</bold> dorsal view <bold>36</bold> lateral view <bold>37</bold> dorsolateral view of gonocoxite. Scale bars: 0.20 mm.</p></caption><graphic xmlns:xlink="http://www.w3.org/1999/xlink" xlink:href="zookeys-1158-001_article-100518__-g007.jpg" position="float" orientation="portrait" xlink:type="simple" id="oo_836681.jpg"><uri content-type="original_file" xlink:type="simple">https://binary.pensoft.net/fig/836681</uri></graphic></fig><fig id="F8" position="float" orientation="portrait"><object-id xmlns:xlink="http://www.w3.org/1999/xlink" content-type="doi" xlink:type="simple">10.3897/zookeys.1158.100518.figures38-40</object-id><object-id xmlns:xlink="http://www.w3.org/1999/xlink" content-type="arpha" xlink:type="simple">FD228DC5-4A5A-56DE-A58A-B93D8B57E8D8</object-id><label>Figures 38–40.</label><caption><p><italic><tp:taxon-name><tp:taxon-name-part taxon-name-part-type="genus" reg="Atholus">Atholus</tp:taxon-name-part><tp:taxon-name-part taxon-name-part-type="species" reg="coelestis">coelestis</tp:taxon-name-part></tp:taxon-name></italic> (Marseul, 1857), female genitalia [IC-21-11] <bold>38</bold> dorsal view <bold>39</bold> lateral view <bold>40</bold> dorsolateral view of gonocoxite. Scale bars: 0.20 mm.</p></caption><graphic xmlns:xlink="http://www.w3.org/1999/xlink" xlink:href="zookeys-1158-001_article-100518__-g008.jpg" position="float" orientation="portrait" xlink:type="simple" id="oo_836682.jpg"><uri content-type="original_file" xlink:type="simple">https://binary.pensoft.net/fig/836682</uri></graphic></fig><p>Anterior portion of valvifers (Figs <xref ref-type="fig" rid="F9">41</xref>, <xref ref-type="fig" rid="F9">42</xref>) paddle-shaped; gonocoxite (Fig. <xref ref-type="fig" rid="F9">43</xref>) slightly elongate, almost as twice as long as broad, shovel-like; inner and outer surfaces differentiated; inner face moderately separated from outer face by elevated lateral ridge; sclerotized setae on apical half of outer face short and slightly dense; inner face with short and sparse setae; apex of gonocoxite with two teeth; gonostyli present, freely articulated; spermathecae multiple, consisting of four sacs; sacs gradually enlarged and elongate, not sclerotized.</p><fig id="F9" position="float" orientation="portrait"><object-id xmlns:xlink="http://www.w3.org/1999/xlink" content-type="doi" xlink:type="simple">10.3897/zookeys.1158.100518.figures41-43</object-id><object-id xmlns:xlink="http://www.w3.org/1999/xlink" content-type="arpha" xlink:type="simple">814C0D08-2FC9-5935-8AF5-C472739D331B</object-id><label>Figures 41–43.</label><caption><p><italic><tp:taxon-name><tp:taxon-name-part taxon-name-part-type="genus" reg="Atholus">Atholus</tp:taxon-name-part><tp:taxon-name-part taxon-name-part-type="species" reg="torquatus">torquatus</tp:taxon-name-part></tp:taxon-name></italic> (Marseul, 1854), female genitalia [IC-21-53] <bold>41</bold> dorsal view <bold>42</bold> lateral view <bold>43</bold> dorsolateral view of gonocoxite. Scale bars: 0.20 mm.</p></caption><graphic xmlns:xlink="http://www.w3.org/1999/xlink" xlink:href="zookeys-1158-001_article-100518__-g009.jpg" position="float" orientation="portrait" xlink:type="simple" id="oo_836683.jpg"><uri content-type="original_file" xlink:type="simple">https://binary.pensoft.net/fig/836683</uri></graphic></fig></tp:treatment-sec><tp:treatment-sec sec-type="distribution" id="SECID0EGZAG"><title>Distribution.</title><p>Widespread in the Oriental Region including Indonesia, Myanmar, Laos, Thailand, Vietnam, India, Nepal, and China (Sichuan) (<xref ref-type="bibr" rid="B40">Mazur 2011</xref>); Philippines (new record).</p></tp:treatment-sec><tp:treatment-sec sec-type="biology" id="SECID0EQZAG"><title>Biology.</title><p><italic><tp:taxon-name><tp:taxon-name-part taxon-name-part-type="genus" reg="Atholus">Atholus</tp:taxon-name-part><tp:taxon-name-part taxon-name-part-type="species" reg="torquatus">torquatus</tp:taxon-name-part></tp:taxon-name></italic> (Marseul, 1854) were collected within the dung of cows located in a higher elevation and semi-forested area. The substrate also differs from <italic><tp:taxon-name><tp:taxon-name-part taxon-name-part-type="genus" reg="Atholus">A.</tp:taxon-name-part><tp:taxon-name-part taxon-name-part-type="species" reg="coelestis">coelestis</tp:taxon-name-part></tp:taxon-name></italic> (Marseul, 1857), as <italic><tp:taxon-name><tp:taxon-name-part taxon-name-part-type="genus" reg="Atholus">A.</tp:taxon-name-part><tp:taxon-name-part taxon-name-part-type="species" reg="torquatus">torquatus</tp:taxon-name-part></tp:taxon-name></italic> (Marseul, 1854) was typically observed in soggy, moist dung.</p></tp:treatment-sec><tp:treatment-sec sec-type="remarks" id="SECID0EX1AG"><title>Remarks.</title><p><italic><tp:taxon-name><tp:taxon-name-part taxon-name-part-type="genus" reg="Atholus">Atholus</tp:taxon-name-part><tp:taxon-name-part taxon-name-part-type="species" reg="torquatus">torquatus</tp:taxon-name-part></tp:taxon-name></italic> (Marseul, 1854) is a quite variable species regarding the external subhumeral stria on its elytra, either clearly marked or totally absent. This character is also mentioned by <xref ref-type="bibr" rid="B11">Desbordes (1917)</xref> who mentions the stria can be aberrant. Although the type specimen of <italic><tp:taxon-name><tp:taxon-name-part taxon-name-part-type="genus" reg="Atholus">A.</tp:taxon-name-part><tp:taxon-name-part taxon-name-part-type="species" reg="torquatus">torquatus</tp:taxon-name-part></tp:taxon-name></italic> (Marseul, 1854) according to the original description possesses no external subhumeral stria, we have examined one specimen with the subhumeral stria present. This corresponds to <xref ref-type="bibr" rid="B11">Desbordes’ (1917)</xref> observation. Our observations confirm the variability of this character among specimens ranging across Continental as well as Insular Southeast Asia. On the other hand, male and female genitalia exhibit little variation. We therefore propose to drop the external subhumeral stria as the primary key character for delimiting this species from others.</p></tp:treatment-sec><tp:treatment-sec><!--Section generated to contain objects referenced in tp:taxon-treatment.--><fig id="F1" position="float" orientation="portrait"><object-id xmlns:xlink="http://www.w3.org/1999/xlink" content-type="doi" xlink:type="simple">10.3897/zookeys.1158.100518.figures1-6</object-id><object-id xmlns:xlink="http://www.w3.org/1999/xlink" content-type="arpha" xlink:type="simple">92A2CC62-4816-5F0C-85C9-1F4FA634FB7D</object-id><label>Figures 1–6.</label><caption><p>Philippine <italic><tp:taxon-name><tp:taxon-name-part taxon-name-part-type="genus" reg="Atholus">Atholus</tp:taxon-name-part></tp:taxon-name></italic>, dorsal habitus <bold>1</bold><italic><tp:taxon-name><tp:taxon-name-part taxon-name-part-type="genus" reg="Atholus">A.</tp:taxon-name-part><tp:taxon-name-part taxon-name-part-type="species" reg="philippinensis">philippinensis</tp:taxon-name-part></tp:taxon-name></italic> (Marseul, 1854) [IC-21-18] <bold>2</bold><italic><tp:taxon-name><tp:taxon-name-part taxon-name-part-type="genus" reg="Atholus">A.</tp:taxon-name-part><tp:taxon-name-part taxon-name-part-type="species" reg="coelestis">coelestis</tp:taxon-name-part></tp:taxon-name></italic> (Marseul, 1857) [IC-21-20] <bold>3</bold><italic><tp:taxon-name><tp:taxon-name-part taxon-name-part-type="genus" reg="Atholus">A.</tp:taxon-name-part><tp:taxon-name-part taxon-name-part-type="species" reg="torquatus">torquatus</tp:taxon-name-part></tp:taxon-name></italic> (Marseul, 1854) [IC-21-49] <bold>4</bold><italic><tp:taxon-name><tp:taxon-name-part taxon-name-part-type="genus" reg="Atholus">A.</tp:taxon-name-part><tp:taxon-name-part taxon-name-part-type="species" reg="pirithous">pirithous</tp:taxon-name-part></tp:taxon-name></italic> (Marseul, 1873) [IC-21-47] <bold>5</bold><italic><tp:taxon-name><tp:taxon-name-part taxon-name-part-type="genus" reg="Atholus">A.</tp:taxon-name-part><tp:taxon-name-part taxon-name-part-type="species" reg="nitidissimus">nitidissimus</tp:taxon-name-part></tp:taxon-name></italic> Desbordes, 1925 [syntype image] <bold>6</bold><italic><tp:taxon-name><tp:taxon-name-part taxon-name-part-type="genus" reg="Atholus">A.</tp:taxon-name-part><tp:taxon-name-part taxon-name-part-type="species" reg="bakeri">bakeri</tp:taxon-name-part></tp:taxon-name></italic> (Bickhardt, 1914) [syntype image, No. 1639]. Scale bar: 1.00 mm.</p></caption><graphic xmlns:xlink="http://www.w3.org/1999/xlink" xlink:href="zookeys-1158-001_article-100518__-g001.jpg" position="float" orientation="portrait" xlink:type="simple" id="oo_836675.jpg"><uri content-type="original_file" xlink:type="simple">https://binary.pensoft.net/fig/836675</uri></graphic></fig></tp:treatment-sec><ref-list><ref id="B3"><mixed-citation xmlns:xlink="http://www.w3.org/1999/xlink" xlink:type="simple"><person-group><name name-style="western"><surname>Bickhardt</surname><given-names>H</given-names></name></person-group> (<year>1910</year>) <source><tp:taxon-name><tp:taxon-name-part taxon-name-part-type="family">Histeridae</tp:taxon-name-part></tp:taxon-name>. In: Junk W, Schenkling S (Eds) Coleopterorum Catalogus, pars 24. W.</source><publisher-name>Junk</publisher-name>, <publisher-loc>Berlin</publisher-loc>, <size units="page">137 pp</size>.</mixed-citation></ref><ref id="B30"><mixed-citation xmlns:xlink="http://www.w3.org/1999/xlink" xlink:type="simple"><person-group><name name-style="western"><surname>Lewis</surname><given-names>G</given-names></name></person-group> (<year>1906</year>) <article-title>On new species of <tp:taxon-name><tp:taxon-name-part taxon-name-part-type="family">Histeridae</tp:taxon-name-part></tp:taxon-name> and notices of others.</article-title><source>Annals &amp; Magazine of Natural History</source><volume>18</volume>(<issue>7</issue>): <fpage>397</fpage>–<lpage>403</lpage>. <ext-link xlink:type="simple" ext-link-type="doi" xlink:href="10.1080/00222930608562636">https://doi.org/10.1080/00222930608562636</ext-link></mixed-citation></ref><ref id="B36"><mixed-citation xmlns:xlink="http://www.w3.org/1999/xlink" xlink:type="simple"><person-group><name name-style="western"><surname>Mazur</surname><given-names>S</given-names></name></person-group> (<year>1984</year>) <article-title>A world catalogue of <tp:taxon-name><tp:taxon-name-part taxon-name-part-type="family">Histeridae</tp:taxon-name-part></tp:taxon-name>.</article-title><source>Polskie Pismo Entomologiczne</source><volume>54</volume>(<issue>3–4</issue>): <fpage>1</fpage>–<lpage>376</lpage>.</mixed-citation></ref><ref id="B37"><mixed-citation xmlns:xlink="http://www.w3.org/1999/xlink" xlink:type="simple"><person-group><name name-style="western"><surname>Mazur</surname><given-names>S</given-names></name></person-group> (<year>1997</year>) A world catalogue of <tp:taxon-name><tp:taxon-name-part taxon-name-part-type="family">Histeridae</tp:taxon-name-part></tp:taxon-name> (<tp:taxon-name><tp:taxon-name-part taxon-name-part-type="order">Coleoptera</tp:taxon-name-part></tp:taxon-name>: <tp:taxon-name><tp:taxon-name-part taxon-name-part-type="superfamily">Histeroidea</tp:taxon-name-part></tp:taxon-name>). Genus International Journal of Invertebrate Taxonomy (Supplement), Polskie Towarzystwo Taksonomiczne 1–373.</mixed-citation></ref><ref id="B40"><mixed-citation xmlns:xlink="http://www.w3.org/1999/xlink" xlink:type="simple"><person-group><name name-style="western"><surname>Mazur</surname><given-names>S</given-names></name></person-group> (<year>2011</year>) <source>A Concise Catalogue of the <tp:taxon-name><tp:taxon-name-part taxon-name-part-type="family">Histeridae</tp:taxon-name-part></tp:taxon-name> (<tp:taxon-name><tp:taxon-name-part taxon-name-part-type="class">Insecta</tp:taxon-name-part></tp:taxon-name>: <tp:taxon-name><tp:taxon-name-part taxon-name-part-type="order">Coleoptera</tp:taxon-name-part></tp:taxon-name>).</source><publisher-name>Warsaw University of Life Sciences SGGW Press</publisher-name>, <publisher-loc>Warsaw</publisher-loc>, <size units="page">332 pp</size>.</mixed-citation></ref><ref id="B4"><mixed-citation xmlns:xlink="http://www.w3.org/1999/xlink" xlink:type="simple"><person-group><name name-style="western"><surname>Bickhardt</surname><given-names>H</given-names></name></person-group> (<year>1913</year>) <article-title>H. Sauter’s Formosa-Ausbeute. <tp:taxon-name><tp:taxon-name-part taxon-name-part-type="family">Histeridae</tp:taxon-name-part></tp:taxon-name> II. (Col.) (16. Beitrag zur Kenntnis der Histeriden).</article-title><source>Entomologische Mitteilungen</source><volume>2</volume>: <fpage>166</fpage>–<lpage>177</lpage>.</mixed-citation></ref><ref id="B12"><mixed-citation xmlns:xlink="http://www.w3.org/1999/xlink" xlink:type="simple"><person-group><name name-style="western"><surname>Desbordes</surname><given-names>H</given-names></name></person-group> (<year>1919</year>) <article-title>Contribution à la connaissance des Histérides. 4<sup>e</sup> mémoire. Étude des <tp:taxon-name><tp:taxon-name-part taxon-name-part-type="family">Histeridae</tp:taxon-name-part></tp:taxon-name> de l’Indochine (Tonkin, Laos, Siam, Annam, Cambodge, Cochinchine).</article-title><source>Annales de la Société Entomologique de France</source><volume>87</volume>(<issue>1918–1919</issue>): <fpage>341</fpage>–<lpage>424</lpage>.</mixed-citation></ref><ref id="B11"><mixed-citation xmlns:xlink="http://www.w3.org/1999/xlink" xlink:type="simple"><person-group><name name-style="western"><surname>Desbordes</surname><given-names>H</given-names></name></person-group> (<year>1917</year>) <article-title>Contribution à la connaissance des Histérides. 2e mémoire. Synopsis de divers groupes d’<tp:taxon-name><tp:taxon-name-part taxon-name-part-type="family">Histeridae</tp:taxon-name-part></tp:taxon-name>.</article-title><source>Annales de la Société Entomologique de France, Paris</source><volume>85</volume>: <fpage>297</fpage>–<lpage>326</lpage>.</mixed-citation></ref></ref-list></tp:taxon-treatment>
