# Supplementary material for: ﻿Revision of the genus Atholus Thomson, 1859 (Coleoptera, Histeridae, Histerinae) from the Philippines with additional records
Source: Zookeys. 2023 Apr 12;1158:1–26. doi: 10.3897/zookeys.1158.100518 (PMC10193451; doi:10.3897/zookeys.1158.100518)
Supplement: XML Treatment for Atholus pirithous [file zookeys.1158.100518-treatment5.xml]

<!DOCTYPE tp:taxon-treatment
  PUBLIC "-//TaxonX//DTD Taxonomic Treatment Publishing DTD v0 20100105//EN" "tax-treatment-NSO.dtd">
<tp:taxon-treatment xmlns:tp="http://www.plazi.org/taxpub"><tp:treatment-meta><kwd-group><label>Taxon classification</label><kwd>
              <named-content content-type="kingdom">Animalia</named-content>
            </kwd><kwd>
              <named-content content-type="order">Coleoptera</named-content>
            </kwd><kwd>
              <named-content content-type="family">Histeridae</named-content>
            </kwd></kwd-group><mixed-citation publication-type="journal"><person-group><name><surname>dela Cruz</surname><given-names>Ian Niel</given-names></name><name><surname>Ôhara</surname><given-names>Masahiro</given-names></name></person-group><article-title>﻿Revision of the genus <italic><tp:taxon-name><tp:taxon-name-part taxon-name-part-type="genus" reg="Atholus">Atholus</tp:taxon-name-part></tp:taxon-name></italic> Thomson, 1859 (<tp:taxon-name><tp:taxon-name-part taxon-name-part-type="order">Coleoptera</tp:taxon-name-part></tp:taxon-name>, <tp:taxon-name><tp:taxon-name-part taxon-name-part-type="family">Histeridae</tp:taxon-name-part></tp:taxon-name>, <tp:taxon-name><tp:taxon-name-part taxon-name-part-type="subfamily">Histerinae</tp:taxon-name-part></tp:taxon-name>) from the Philippines with additional records</article-title><source>Zookeys</source><day>12</day><month>04</month><year>2023</year><volume>1158</volume><fpage>1</fpage><lpage>26</lpage><pub-id pub-id-type="doi">10.3897/zookeys.1158.100518</pub-id></mixed-citation></tp:treatment-meta><tp:nomenclature><label>﻿</label><tp:taxon-name>
            <object-id xmlns:xlink="http://www.w3.org/1999/xlink" content-type="arpha" xlink:type="simple">C9A24D84-EC42-57E5-A9AA-8C9D1560DAF9</object-id>
            <tp:taxon-name-part taxon-name-part-type="genus" reg="Atholus">Atholus</tp:taxon-name-part>
            <tp:taxon-name-part taxon-name-part-type="species" reg="pirithous">pirithous</tp:taxon-name-part>
          </tp:taxon-name><tp:taxon-authority>(Marseul, 1873)</tp:taxon-authority><xref ref-type="fig" rid="F1">Figs 4</xref><xref ref-type="fig" rid="F10">, 44–49</xref><tp:nomenclature-citation-list><tp:nomenclature-citation><tp:taxon-name>
                <tp:taxon-name-part taxon-name-part-type="genus" reg="Hister">Hister</tp:taxon-name-part>
                <tp:taxon-name-part taxon-name-part-type="species" reg="pirithous">pirithous</tp:taxon-name-part>
              </tp:taxon-name><comment>Marseul, 1873: 224 [Japan: Hiogo and Nangasaki].</comment></tp:nomenclature-citation><tp:nomenclature-citation><tp:taxon-name><tp:taxon-name-part taxon-name-part-type="genus" reg="Hister">Hister</tp:taxon-name-part> (<tp:taxon-name-part taxon-name-part-type="subgenus" reg="Atholus">Atholus</tp:taxon-name-part>) <tp:taxon-name-part taxon-name-part-type="species" reg="pirithous">pirithous</tp:taxon-name-part></tp:taxon-name><comment>: <xref ref-type="bibr" rid="B3">Bickhardt 1910</xref>: 54 [catalogued]; 1913: 173; 1917: 194 [catalogued]; <xref ref-type="bibr" rid="B12">Desbordes 1919</xref>: 400 [Tonkin]; 1921: 10; <xref ref-type="bibr" rid="B22">Kamiya and Takagi 1938</xref>: 31 [listed]; <xref ref-type="bibr" rid="B53">Ôsawa and Nakane 1951</xref>: 7.</comment></tp:nomenclature-citation><tp:nomenclature-citation><tp:taxon-name>
                <tp:taxon-name-part taxon-name-part-type="genus" reg="Atholus">Atholus</tp:taxon-name-part>
                <tp:taxon-name-part taxon-name-part-type="species" reg="pirithous">pirithous</tp:taxon-name-part>
              </tp:taxon-name><comment>: <xref ref-type="bibr" rid="B30">Lewis 1906</xref>, 402; <xref ref-type="bibr" rid="B31">1915</xref>, 55 [Formosa = Taiwan]; <xref ref-type="bibr" rid="B47">Nakane 1981</xref>: 10; <xref ref-type="bibr" rid="B36">Mazur 1984</xref>: 215; <xref ref-type="bibr" rid="B37">1997</xref>: 132; <xref ref-type="bibr" rid="B39">2009</xref>: 115; <xref ref-type="bibr" rid="B40">2011</xref>: 106 [catalogued]; <xref ref-type="bibr" rid="B42">Mazur et al. 2014</xref>: 1269.</comment></tp:nomenclature-citation><tp:nomenclature-citation><tp:taxon-name><tp:taxon-name-part taxon-name-part-type="genus" reg="Atholus">Atholus</tp:taxon-name-part> (<tp:taxon-name-part taxon-name-part-type="subgenus" reg="Euatholus">Euatholus</tp:taxon-name-part>) <tp:taxon-name-part taxon-name-part-type="species" reg="pirithous">pirithous</tp:taxon-name-part></tp:taxon-name><comment>: <xref ref-type="bibr" rid="B23">Kryzhanovskij and Reichardt 1976</xref>: 390; <xref ref-type="bibr" rid="B21">Hisamatsu and Kusui 1984</xref>: 23; <xref ref-type="bibr" rid="B20">Hisamatsu 1985</xref>: 223, pl. 41, fig. 19 [key; noted; image]; <xref ref-type="bibr" rid="B49">Ôhara 1993</xref>: 141–147; <xref ref-type="bibr" rid="B50">1994</xref>: 138; <xref ref-type="bibr" rid="B51">1999</xref>: 110 [Japan]; 1999b: 36 [Taiwan].</comment></tp:nomenclature-citation><tp:nomenclature-citation><tp:taxon-name>
                <tp:taxon-name-part taxon-name-part-type="genus" reg="Hister">Hister</tp:taxon-name-part>
                <tp:taxon-name-part taxon-name-part-type="species" reg="reitteri">reitteri</tp:taxon-name-part>
              </tp:taxon-name><comment>Bickhardt, 1918: 231 [Japan]; synonymized by <xref ref-type="bibr" rid="B54">Reichardt 1930</xref>: 48; <xref ref-type="bibr" rid="B22">Kamiya and Takagi 1938</xref>: 31 [listed].</comment></tp:nomenclature-citation><tp:nomenclature-citation><tp:taxon-name>
                <tp:taxon-name-part taxon-name-part-type="genus" reg="Hister">Hister</tp:taxon-name-part>
                <tp:taxon-name-part taxon-name-part-type="species" reg="pirithous">pirithous</tp:taxon-name-part>
                <tp:taxon-name-part taxon-name-part-type="infraspecific-rank">ab.</tp:taxon-name-part>
                <tp:taxon-name-part taxon-name-part-type="aberration" reg="reitteri">reitteri</tp:taxon-name-part>
              </tp:taxon-name><comment>: <xref ref-type="bibr" rid="B54">Reichardt 1930</xref>: 48.</comment></tp:nomenclature-citation></tp:nomenclature-citation-list></tp:nomenclature><tp:treatment-sec sec-type="material" id="SECID0EZCBG"><title>Specimens examined.</title><p>Seven specimens of undetermined sex. <bold>Luzon Island</bold>, Laguna, northern Lucena, Kinabuhayan, 7 exs. [IC-21-47], 1994-V-VI, N. Monreal leg.</p></tp:treatment-sec><tp:treatment-sec sec-type="diagnosis" id="SECID0EBDBG"><title>Diagnosis.</title><p><italic><tp:taxon-name><tp:taxon-name-part taxon-name-part-type="genus" reg="Atholus">Atholus</tp:taxon-name-part><tp:taxon-name-part taxon-name-part-type="species" reg="pirithous">pirithous</tp:taxon-name-part></tp:taxon-name></italic> (Marseul, 1873) is generally recognized for its light excavation in the area behind the anterolateral angle of the pronotum.</p></tp:treatment-sec><tp:treatment-sec sec-type="distribution" id="SECID0ESDBG"><title>Distribution.</title><p>Japan, Russia: Far East, China (Guandong, Shanghai), Korea, Taiwan, Vietnam, Nepal, Oman (<xref ref-type="bibr" rid="B40">Mazur 2011</xref>); Philippines (new record).</p></tp:treatment-sec><tp:treatment-sec sec-type="biology" id="SECID0E3DBG"><title>Biology.</title><p>Unknown.</p></tp:treatment-sec><tp:treatment-sec sec-type="remarks" id="SECID0EBEBG"><title>Remarks.</title><p>All seven examined individuals of <italic><tp:taxon-name><tp:taxon-name-part taxon-name-part-type="genus" reg="Atholus">Atholus</tp:taxon-name-part><tp:taxon-name-part taxon-name-part-type="species" reg="pirithous">pirithous</tp:taxon-name-part></tp:taxon-name></italic> (Marseul, 1873) (Fig. <xref ref-type="fig" rid="F1">4</xref>) lack internal subhumeral stria, but traces of dots and short lines can be observed in the apical end. The outer apical protibial tooth of this species is moderately prominent, topped by three denticles. The total number of protibial denticles on the outer margin is ten, one on the inner apical angle (Figs <xref ref-type="fig" rid="F10">48</xref>, <xref ref-type="fig" rid="F10">49</xref>), compared with the Japanese specimens described that bore only nine denticles (Ôhara, 1993), but the outer sublateral margin of the Philippine species has only four denticles; when compared to <xref ref-type="bibr" rid="B49">Ôhara (1993)</xref> who observed five to six denticles. Moreover, all examined specimens lost their genitalia prior to examination.</p><fig id="F10" position="float" orientation="portrait"><object-id xmlns:xlink="http://www.w3.org/1999/xlink" content-type="doi" xlink:type="simple">10.3897/zookeys.1158.100518.figures44-49</object-id><object-id xmlns:xlink="http://www.w3.org/1999/xlink" content-type="arpha" xlink:type="simple">D223E4CF-9655-570D-BB0F-9148467D3BCF</object-id><label>Figures 44–49.</label><caption><p><italic><tp:taxon-name><tp:taxon-name-part taxon-name-part-type="genus" reg="Atholus">Atholus</tp:taxon-name-part><tp:taxon-name-part taxon-name-part-type="species" reg="pirithous">pirithous</tp:taxon-name-part></tp:taxon-name></italic> (Marseul, 1873) [IC-21-47] <bold>44</bold> habitus, dorsal view <bold>45</bold> ditto, ventral view <bold>46</bold> head, dorsal view <bold>47</bold> propygidium and pygidium <bold>48</bold> protibia, dorsal view <bold>49</bold> ditto, ventral view.</p></caption><graphic xmlns:xlink="http://www.w3.org/1999/xlink" xlink:href="zookeys-1158-001_article-100518__-g010.jpg" position="float" orientation="portrait" xlink:type="simple" id="oo_836684.jpg"><uri content-type="original_file" xlink:type="simple">https://binary.pensoft.net/fig/836684</uri></graphic></fig></tp:treatment-sec><tp:treatment-sec><!--Section generated to contain objects referenced in tp:taxon-treatment.--><fig id="F1" position="float" orientation="portrait"><object-id xmlns:xlink="http://www.w3.org/1999/xlink" content-type="doi" xlink:type="simple">10.3897/zookeys.1158.100518.figures1-6</object-id><object-id xmlns:xlink="http://www.w3.org/1999/xlink" content-type="arpha" xlink:type="simple">92A2CC62-4816-5F0C-85C9-1F4FA634FB7D</object-id><label>Figures 1–6.</label><caption><p>Philippine <italic><tp:taxon-name><tp:taxon-name-part taxon-name-part-type="genus" reg="Atholus">Atholus</tp:taxon-name-part></tp:taxon-name></italic>, dorsal habitus <bold>1</bold><italic><tp:taxon-name><tp:taxon-name-part taxon-name-part-type="genus" reg="Atholus">A.</tp:taxon-name-part><tp:taxon-name-part taxon-name-part-type="species" reg="philippinensis">philippinensis</tp:taxon-name-part></tp:taxon-name></italic> (Marseul, 1854) [IC-21-18] <bold>2</bold><italic><tp:taxon-name><tp:taxon-name-part taxon-name-part-type="genus" reg="Atholus">A.</tp:taxon-name-part><tp:taxon-name-part taxon-name-part-type="species" reg="coelestis">coelestis</tp:taxon-name-part></tp:taxon-name></italic> (Marseul, 1857) [IC-21-20] <bold>3</bold><italic><tp:taxon-name><tp:taxon-name-part taxon-name-part-type="genus" reg="Atholus">A.</tp:taxon-name-part><tp:taxon-name-part taxon-name-part-type="species" reg="torquatus">torquatus</tp:taxon-name-part></tp:taxon-name></italic> (Marseul, 1854) [IC-21-49] <bold>4</bold><italic><tp:taxon-name><tp:taxon-name-part taxon-name-part-type="genus" reg="Atholus">A.</tp:taxon-name-part><tp:taxon-name-part taxon-name-part-type="species" reg="pirithous">pirithous</tp:taxon-name-part></tp:taxon-name></italic> (Marseul, 1873) [IC-21-47] <bold>5</bold><italic><tp:taxon-name><tp:taxon-name-part taxon-name-part-type="genus" reg="Atholus">A.</tp:taxon-name-part><tp:taxon-name-part taxon-name-part-type="species" reg="nitidissimus">nitidissimus</tp:taxon-name-part></tp:taxon-name></italic> Desbordes, 1925 [syntype image] <bold>6</bold><italic><tp:taxon-name><tp:taxon-name-part taxon-name-part-type="genus" reg="Atholus">A.</tp:taxon-name-part><tp:taxon-name-part taxon-name-part-type="species" reg="bakeri">bakeri</tp:taxon-name-part></tp:taxon-name></italic> (Bickhardt, 1914) [syntype image, No. 1639]. Scale bar: 1.00 mm.</p></caption><graphic xmlns:xlink="http://www.w3.org/1999/xlink" xlink:href="zookeys-1158-001_article-100518__-g001.jpg" position="float" orientation="portrait" xlink:type="simple" id="oo_836675.jpg"><uri content-type="original_file" xlink:type="simple">https://binary.pensoft.net/fig/836675</uri></graphic></fig></tp:treatment-sec><ref-list><ref id="B3"><mixed-citation xmlns:xlink="http://www.w3.org/1999/xlink" xlink:type="simple"><person-group><name name-style="western"><surname>Bickhardt</surname><given-names>H</given-names></name></person-group> (<year>1910</year>) <source><tp:taxon-name><tp:taxon-name-part taxon-name-part-type="family">Histeridae</tp:taxon-name-part></tp:taxon-name>. In: Junk W, Schenkling S (Eds) Coleopterorum Catalogus, pars 24. W.</source><publisher-name>Junk</publisher-name>, <publisher-loc>Berlin</publisher-loc>, <size units="page">137 pp</size>.</mixed-citation></ref><ref id="B12"><mixed-citation xmlns:xlink="http://www.w3.org/1999/xlink" xlink:type="simple"><person-group><name name-style="western"><surname>Desbordes</surname><given-names>H</given-names></name></person-group> (<year>1919</year>) <article-title>Contribution à la connaissance des Histérides. 4<sup>e</sup> mémoire. Étude des <tp:taxon-name><tp:taxon-name-part taxon-name-part-type="family">Histeridae</tp:taxon-name-part></tp:taxon-name> de l’Indochine (Tonkin, Laos, Siam, Annam, Cambodge, Cochinchine).</article-title><source>Annales de la Société Entomologique de France</source><volume>87</volume>(<issue>1918–1919</issue>): <fpage>341</fpage>–<lpage>424</lpage>.</mixed-citation></ref><ref id="B22"><mixed-citation xmlns:xlink="http://www.w3.org/1999/xlink" xlink:type="simple"><person-group><name name-style="western"><surname>Kamiya</surname><given-names>K</given-names></name><name name-style="western"><surname>Takagi</surname><given-names>S</given-names></name></person-group> (<year>1938</year>) <article-title>A list of Japanese <tp:taxon-name><tp:taxon-name-part taxon-name-part-type="family">Histeridae</tp:taxon-name-part></tp:taxon-name>.</article-title><source>Scientia Agrícola</source><volume>19</volume>(<issue>1</issue>): <fpage>21</fpage>–<lpage>32</lpage>.</mixed-citation></ref><ref id="B53"><mixed-citation xmlns:xlink="http://www.w3.org/1999/xlink" xlink:type="simple"><person-group><name name-style="western"><surname>Ôsawa</surname><given-names>S</given-names></name><name name-style="western"><surname>Nakane</surname><given-names>T</given-names></name></person-group> (<year>1951</year>) Studies on Japanese <tp:taxon-name><tp:taxon-name-part taxon-name-part-type="family">Histeridae</tp:taxon-name-part></tp:taxon-name> (1) – <tp:taxon-name><tp:taxon-name-part taxon-name-part-type="family">Histeridae</tp:taxon-name-part></tp:taxon-name> of Noziri – (N. Shinano, Japan). Bulletin Takarazuka Insectarium (79): 1–10. [In Japanese]</mixed-citation></ref><ref id="B30"><mixed-citation xmlns:xlink="http://www.w3.org/1999/xlink" xlink:type="simple"><person-group><name name-style="western"><surname>Lewis</surname><given-names>G</given-names></name></person-group> (<year>1906</year>) <article-title>On new species of <tp:taxon-name><tp:taxon-name-part taxon-name-part-type="family">Histeridae</tp:taxon-name-part></tp:taxon-name> and notices of others.</article-title><source>Annals &amp; Magazine of Natural History</source><volume>18</volume>(<issue>7</issue>): <fpage>397</fpage>–<lpage>403</lpage>. <ext-link xlink:type="simple" ext-link-type="doi" xlink:href="10.1080/00222930608562636">https://doi.org/10.1080/00222930608562636</ext-link></mixed-citation></ref><ref id="B31"><mixed-citation xmlns:xlink="http://www.w3.org/1999/xlink" xlink:type="simple"><person-group><name name-style="western"><surname>Lewis</surname><given-names>G</given-names></name></person-group> (<year>1915</year>) <article-title>On new species of <tp:taxon-name><tp:taxon-name-part taxon-name-part-type="family">Histeridae</tp:taxon-name-part></tp:taxon-name> and notices of others.</article-title><source>Annals &amp; Magazine of Natural History</source><volume>16</volume>(<issue>8</issue>): <fpage>54</fpage>–<lpage>56</lpage>. <ext-link xlink:type="simple" ext-link-type="doi" xlink:href="10.1080/00222931508693684">https://doi.org/10.1080/00222931508693684</ext-link></mixed-citation></ref><ref id="B47"><mixed-citation xmlns:xlink="http://www.w3.org/1999/xlink" xlink:type="simple"><person-group><name name-style="western"><surname>Nakane</surname><given-names>T</given-names></name></person-group> (<year>1981</year>) Histeroid beetles hitherto recorded from Kyushu, Japan. Transactions of the Biological Society, Nagasaki (21): 7–10. [In Japanese]</mixed-citation></ref><ref id="B36"><mixed-citation xmlns:xlink="http://www.w3.org/1999/xlink" xlink:type="simple"><person-group><name name-style="western"><surname>Mazur</surname><given-names>S</given-names></name></person-group> (<year>1984</year>) <article-title>A world catalogue of <tp:taxon-name><tp:taxon-name-part taxon-name-part-type="family">Histeridae</tp:taxon-name-part></tp:taxon-name>.</article-title><source>Polskie Pismo Entomologiczne</source><volume>54</volume>(<issue>3–4</issue>): <fpage>1</fpage>–<lpage>376</lpage>.</mixed-citation></ref><ref id="B37"><mixed-citation xmlns:xlink="http://www.w3.org/1999/xlink" xlink:type="simple"><person-group><name name-style="western"><surname>Mazur</surname><given-names>S</given-names></name></person-group> (<year>1997</year>) A world catalogue of <tp:taxon-name><tp:taxon-name-part taxon-name-part-type="family">Histeridae</tp:taxon-name-part></tp:taxon-name> (<tp:taxon-name><tp:taxon-name-part taxon-name-part-type="order">Coleoptera</tp:taxon-name-part></tp:taxon-name>: <tp:taxon-name><tp:taxon-name-part taxon-name-part-type="superfamily">Histeroidea</tp:taxon-name-part></tp:taxon-name>). Genus International Journal of Invertebrate Taxonomy (Supplement), Polskie Towarzystwo Taksonomiczne 1–373.</mixed-citation></ref><ref id="B39"><mixed-citation xmlns:xlink="http://www.w3.org/1999/xlink" xlink:type="simple"><person-group><name name-style="western"><surname>Mazur</surname><given-names>S</given-names></name></person-group> (<year>2009</year>) <article-title>Notes on some species of the genus <italic><tp:taxon-name><tp:taxon-name-part taxon-name-part-type="genus">Atholus</tp:taxon-name-part></tp:taxon-name></italic> Thomson, 1859 (<tp:taxon-name><tp:taxon-name-part taxon-name-part-type="order">Coleoptera</tp:taxon-name-part></tp:taxon-name>: <tp:taxon-name><tp:taxon-name-part taxon-name-part-type="family">Histeridae</tp:taxon-name-part></tp:taxon-name>) in Taiwan.</article-title><source>Formosan Entomologist</source><volume>29</volume>: <fpage>113</fpage>–<lpage>118</lpage>.</mixed-citation></ref><ref id="B40"><mixed-citation xmlns:xlink="http://www.w3.org/1999/xlink" xlink:type="simple"><person-group><name name-style="western"><surname>Mazur</surname><given-names>S</given-names></name></person-group> (<year>2011</year>) <source>A Concise Catalogue of the <tp:taxon-name><tp:taxon-name-part taxon-name-part-type="family">Histeridae</tp:taxon-name-part></tp:taxon-name> (<tp:taxon-name><tp:taxon-name-part taxon-name-part-type="class">Insecta</tp:taxon-name-part></tp:taxon-name>: <tp:taxon-name><tp:taxon-name-part taxon-name-part-type="order">Coleoptera</tp:taxon-name-part></tp:taxon-name>).</source><publisher-name>Warsaw University of Life Sciences SGGW Press</publisher-name>, <publisher-loc>Warsaw</publisher-loc>, <size units="page">332 pp</size>.</mixed-citation></ref><ref id="B42"><mixed-citation xmlns:xlink="http://www.w3.org/1999/xlink" xlink:type="simple"><person-group><name name-style="western"><surname>Mazur</surname><given-names>S</given-names></name><name name-style="western"><surname>Shavrin</surname><given-names>AV</given-names></name><name name-style="western"><surname>Anichtchenko</surname><given-names>AV</given-names></name></person-group> (<year>2014</year>) <article-title>Contribution to the knowledge of the histerid beetles (<tp:taxon-name><tp:taxon-name-part taxon-name-part-type="order">Coleoptera</tp:taxon-name-part></tp:taxon-name>, <tp:taxon-name><tp:taxon-name-part taxon-name-part-type="family">Histeridae</tp:taxon-name-part></tp:taxon-name>) of North India.</article-title><source>Linzer Biologische Beitrage</source><volume>46</volume>(<issue>2</issue>): <fpage>1267</fpage>–<lpage>1275</lpage>.</mixed-citation></ref><ref id="B23"><mixed-citation xmlns:xlink="http://www.w3.org/1999/xlink" xlink:type="simple"><person-group><name name-style="western"><surname>Kryzhanovskij</surname><given-names>OL</given-names></name><name name-style="western"><surname>Reichardt</surname><given-names>AN</given-names></name></person-group> (<year>1976</year>) <source>Zhuki Nadsemeystva <tp:taxon-name><tp:taxon-name-part taxon-name-part-type="superfamily">Histeroidea</tp:taxon-name-part></tp:taxon-name> (semeystva <tp:taxon-name><tp:taxon-name-part taxon-name-part-type="family">Sphaeritidae</tp:taxon-name-part></tp:taxon-name>, <tp:taxon-name><tp:taxon-name-part taxon-name-part-type="family">Histeridae</tp:taxon-name-part></tp:taxon-name>, <tp:taxon-name><tp:taxon-name-part taxon-name-part-type="family">Synteliidae</tp:taxon-name-part></tp:taxon-name>). [Beetles of the superfamily <tp:taxon-name><tp:taxon-name-part taxon-name-part-type="superfamily">Histeroidea</tp:taxon-name-part></tp:taxon-name> (families <tp:taxon-name><tp:taxon-name-part taxon-name-part-type="family">Sphaeritidae</tp:taxon-name-part></tp:taxon-name>, <tp:taxon-name><tp:taxon-name-part taxon-name-part-type="family">Histeridae</tp:taxon-name-part></tp:taxon-name>, <tp:taxon-name><tp:taxon-name-part taxon-name-part-type="family">Syntelidae</tp:taxon-name-part></tp:taxon-name>)]. Fauna USSR, Zhestokrylye, Vyp.</source><publisher-name>4 Nauka</publisher-name>, <publisher-loc>Leningrad</publisher-loc>, <size units="page">434 pp</size>. [In Russian]</mixed-citation></ref><ref id="B21"><mixed-citation xmlns:xlink="http://www.w3.org/1999/xlink" xlink:type="simple"><person-group><name name-style="western"><surname>Hisamatsu</surname><given-names>S</given-names></name><name name-style="western"><surname>Kusui</surname><given-names>Y</given-names></name></person-group> (<year>1984</year>) Notes on <tp:taxon-name><tp:taxon-name-part taxon-name-part-type="family">Histeridae</tp:taxon-name-part></tp:taxon-name> from Shin-etsu district. Transactions of Essa Entomological Society, Niigata (57): 15–18. [In Japanese]</mixed-citation></ref><ref id="B20"><mixed-citation xmlns:xlink="http://www.w3.org/1999/xlink" xlink:type="simple"><person-group><name name-style="western"><surname>Hisamatsu</surname><given-names>S</given-names></name></person-group> (<year>1985</year>) <tp:taxon-name><tp:taxon-name-part taxon-name-part-type="family">Histeridae</tp:taxon-name-part></tp:taxon-name>. In Uéno S-I, et al. (Eds) The <tp:taxon-name><tp:taxon-name-part taxon-name-part-type="order">Coleoptera</tp:taxon-name-part></tp:taxon-name> of Japan in Color, 2: 220–230. Hoikusha, Osaka. [In Japanese]</mixed-citation></ref><ref id="B49"><mixed-citation xmlns:xlink="http://www.w3.org/1999/xlink" xlink:type="simple"><person-group><name name-style="western"><surname>Ôhara</surname><given-names>M</given-names></name></person-group> (<year>1993</year>) <article-title>A revision of the Japanese species of the genus <italic><tp:taxon-name><tp:taxon-name-part taxon-name-part-type="genus">Atholus</tp:taxon-name-part></tp:taxon-name></italic> (<tp:taxon-name><tp:taxon-name-part taxon-name-part-type="order">Coleoptera</tp:taxon-name-part></tp:taxon-name>, <tp:taxon-name><tp:taxon-name-part taxon-name-part-type="family">Histeridae</tp:taxon-name-part></tp:taxon-name>), Part 2.</article-title><source>Elytra</source><volume>21</volume>(<issue>1</issue>): <fpage>135</fpage>–<lpage>150</lpage>.</mixed-citation></ref><ref id="B50"><mixed-citation xmlns:xlink="http://www.w3.org/1999/xlink" xlink:type="simple"><person-group><name name-style="western"><surname>Ôhara</surname><given-names>M</given-names></name></person-group> (<year>1994</year>) <article-title>A revision of the superfamily <tp:taxon-name><tp:taxon-name-part taxon-name-part-type="superfamily">Histeroidea</tp:taxon-name-part></tp:taxon-name> of Japan (<tp:taxon-name><tp:taxon-name-part taxon-name-part-type="order">Coleoptera</tp:taxon-name-part></tp:taxon-name>).</article-title><source><tp:taxon-name><tp:taxon-name-part taxon-name-part-type="class">Insecta</tp:taxon-name-part></tp:taxon-name> Matsumurana, New series</source><volume>51</volume>: <fpage>1</fpage>–<lpage>283</lpage>.</mixed-citation></ref><ref id="B51"><mixed-citation xmlns:xlink="http://www.w3.org/1999/xlink" xlink:type="simple"><person-group><name name-style="western"><surname>Ôhara</surname><given-names>M</given-names></name></person-group> (<year>1999</year>) <article-title>A revision of the superfamily <tp:taxon-name><tp:taxon-name-part taxon-name-part-type="superfamily">Histeroidea</tp:taxon-name-part></tp:taxon-name> of Japan (<tp:taxon-name><tp:taxon-name-part taxon-name-part-type="order">Coleoptera</tp:taxon-name-part></tp:taxon-name>), Supplementum 1.</article-title><source><tp:taxon-name><tp:taxon-name-part taxon-name-part-type="class">Insecta</tp:taxon-name-part></tp:taxon-name> Matsumurana, New series</source><volume>55</volume>: <fpage>75</fpage>–<lpage>132</lpage>.</mixed-citation></ref><ref id="B54"><mixed-citation xmlns:xlink="http://www.w3.org/1999/xlink" xlink:type="simple"><person-group><name name-style="western"><surname>Reichardt</surname><given-names>AN</given-names></name></person-group> (<year>1930</year>) <article-title>Zametki o palearkticheskich <tp:taxon-name><tp:taxon-name-part taxon-name-part-type="family">Histeridae</tp:taxon-name-part></tp:taxon-name> (<tp:taxon-name><tp:taxon-name-part taxon-name-part-type="order">Coleoptera</tp:taxon-name-part></tp:taxon-name>), II.</article-title><source>Revue Russe d’Entomologiya</source><volume>24</volume>: <fpage>45</fpage>–<lpage>46</lpage>.</mixed-citation></ref></ref-list></tp:taxon-treatment>
