# Supplementary material for: ﻿Revision of the genus Atholus Thomson, 1859 (Coleoptera, Histeridae, Histerinae) from the Philippines with additional records
Source: Zookeys. 2023 Apr 12;1158:1–26. doi: 10.3897/zookeys.1158.100518 (PMC10193451; doi:10.3897/zookeys.1158.100518)
Supplement: XML Treatment for Atholus nitidissimus [file zookeys.1158.100518-treatment6.xml]

<!DOCTYPE tp:taxon-treatment
  PUBLIC "-//TaxonX//DTD Taxonomic Treatment Publishing DTD v0 20100105//EN" "tax-treatment-NSO.dtd">
<tp:taxon-treatment xmlns:tp="http://www.plazi.org/taxpub"><tp:treatment-meta><kwd-group><label>Taxon classification</label><kwd>
              <named-content content-type="kingdom">Animalia</named-content>
            </kwd><kwd>
              <named-content content-type="order">Coleoptera</named-content>
            </kwd><kwd>
              <named-content content-type="family">Histeridae</named-content>
            </kwd></kwd-group><mixed-citation publication-type="journal"><person-group><name><surname>dela Cruz</surname><given-names>Ian Niel</given-names></name><name><surname>Ôhara</surname><given-names>Masahiro</given-names></name></person-group><article-title>﻿Revision of the genus <italic><tp:taxon-name><tp:taxon-name-part taxon-name-part-type="genus" reg="Atholus">Atholus</tp:taxon-name-part></tp:taxon-name></italic> Thomson, 1859 (<tp:taxon-name><tp:taxon-name-part taxon-name-part-type="order">Coleoptera</tp:taxon-name-part></tp:taxon-name>, <tp:taxon-name><tp:taxon-name-part taxon-name-part-type="family">Histeridae</tp:taxon-name-part></tp:taxon-name>, <tp:taxon-name><tp:taxon-name-part taxon-name-part-type="subfamily">Histerinae</tp:taxon-name-part></tp:taxon-name>) from the Philippines with additional records</article-title><source>Zookeys</source><day>12</day><month>04</month><year>2023</year><volume>1158</volume><fpage>1</fpage><lpage>26</lpage><pub-id pub-id-type="doi">10.3897/zookeys.1158.100518</pub-id></mixed-citation></tp:treatment-meta><tp:nomenclature><label>﻿</label><tp:taxon-name>
            <object-id xmlns:xlink="http://www.w3.org/1999/xlink" content-type="arpha" xlink:type="simple">A7A3931E-063A-533E-9D62-93C74FFDCD51</object-id>
            <tp:taxon-name-part taxon-name-part-type="genus" reg="Atholus">Atholus</tp:taxon-name-part>
            <tp:taxon-name-part taxon-name-part-type="species" reg="nitidissimus">nitidissimus</tp:taxon-name-part>
          </tp:taxon-name><tp:taxon-authority>Desbordes, 1925</tp:taxon-authority><xref ref-type="fig" rid="F1">Figs 5</xref><xref ref-type="fig" rid="F11">, 50–53</xref><tp:nomenclature-citation-list><tp:nomenclature-citation><tp:taxon-name>
                <tp:taxon-name-part taxon-name-part-type="genus" reg="Atholus">Atholus</tp:taxon-name-part>
                <tp:taxon-name-part taxon-name-part-type="species" reg="nitidissimus">nitidissimus</tp:taxon-name-part>
              </tp:taxon-name><comment>Desbordes, 1925: 87 [<bold>Leyte Island</bold>]; <xref ref-type="bibr" rid="B36">Mazur 1984</xref>: 215; <xref ref-type="bibr" rid="B37">1997</xref>: 131; <xref ref-type="bibr" rid="B40">2011</xref>: 105 [catalogued].</comment></tp:nomenclature-citation></tp:nomenclature-citation-list></tp:nomenclature><tp:treatment-sec sec-type="material" id="SECID0EPIBG"><title>Specimens examined.</title><p>Two syntypes of undetermined sex housed in <named-content xmlns:xlink="http://www.w3.org/1999/xlink" content-type="dwc:institutional_code" xlink:title="Muséum National d’Histoire Naturelle, Paris" xlink:href="http://grbio.org/institution/museum-national-dhistoire-naturelle-2" xlink:type="simple">MNHN</named-content> have been examined by N. Dégallier. The following re-description is based on images provided by him.</p></tp:treatment-sec><tp:treatment-sec sec-type="diagnosis" id="SECID0EZIBG"><title>Diagnosis.</title><p>This species is easily distinguished by its almost circular body and absence of sutural elytral striae. Judging by the images of two examined syntypes, this species is clearly distinct in its pattern of dorsal elytral striation, differing from other species by the absence of the fifth or sutural elytral striae. <italic><tp:taxon-name><tp:taxon-name-part taxon-name-part-type="genus" reg="Atholus">Atholus</tp:taxon-name-part><tp:taxon-name-part taxon-name-part-type="species" reg="nitidissimus">nitidissimus</tp:taxon-name-part></tp:taxon-name></italic> Desbordes, 1925 (Fig. <xref ref-type="fig" rid="F1">5</xref>) is similar to <italic><tp:taxon-name><tp:taxon-name-part taxon-name-part-type="genus" reg="Atholus">A.</tp:taxon-name-part><tp:taxon-name-part taxon-name-part-type="species" reg="coelestis">coelestis</tp:taxon-name-part></tp:taxon-name></italic> (Fig. <xref ref-type="fig" rid="F1">2</xref>), albeit it is comparatively smaller in size than other species examined.</p></tp:treatment-sec><tp:treatment-sec sec-type="description" id="SECID0E4JBG"><title>Re-description.</title><p><bold><italic>Body</italic> (Fig. <xref ref-type="fig" rid="F1">5</xref>) <italic>length</italic></bold>: <abbrev xmlns:xlink="http://www.w3.org/1999/xlink" xlink:title="length between anterior angles of pronotum and apices of elytra" id="ABBRID0ENKBG" xlink:type="simple">PEL</abbrev>: 2.15 mm; <abbrev xmlns:xlink="http://www.w3.org/1999/xlink" xlink:title="width between anterior angles of pronotum" id="ABBRID0ERKBG" xlink:type="simple">APW</abbrev>: 0.85 mm; <abbrev xmlns:xlink="http://www.w3.org/1999/xlink" xlink:title="width between posterior angles of pronotum" id="ABBRID0EVKBG" xlink:type="simple">PPW</abbrev>: 1.75 mm; <abbrev xmlns:xlink="http://www.w3.org/1999/xlink" xlink:title="length of elytron along sutural line" id="ABBRID0EZKBG" xlink:type="simple">EL</abbrev>: 1.15 mm; <abbrev xmlns:xlink="http://www.w3.org/1999/xlink" xlink:title="maximal width between outer margins of elytra" id="ABBRID0E4KBG" xlink:type="simple">EW</abbrev>: 1.95 mm. Body almost circular, convex, and black; tibiae and antennae rufous.</p><p><bold><italic>Head</italic></bold>: clypeus (Fig. <xref ref-type="fig" rid="F11">50</xref>) slightly crenate on anterolateral margin, apical margin projecting; frontal stria round, complete, and moderately impressed; eyes clearly visible dorsally; mandibles with rounded outer margin curved inwardly; mandibular apex acutely pointed.</p><fig id="F11" position="float" orientation="portrait"><object-id xmlns:xlink="http://www.w3.org/1999/xlink" content-type="doi" xlink:type="simple">10.3897/zookeys.1158.100518.figures50-53</object-id><object-id xmlns:xlink="http://www.w3.org/1999/xlink" content-type="arpha" xlink:type="simple">4CAB0D5B-9BF0-5B8A-A2EE-63105513FCEF</object-id><label>Figures 50–53.</label><caption><p><italic><tp:taxon-name><tp:taxon-name-part taxon-name-part-type="genus" reg="Atholus">Atholus</tp:taxon-name-part><tp:taxon-name-part taxon-name-part-type="species" reg="nitidissimus">nitidissimus</tp:taxon-name-part></tp:taxon-name></italic> Desbordes, 1925 <bold>50</bold> anterior view <bold>51</bold> ditto, caudal view <bold>52</bold> prosternal process <bold>53</bold> habitus, ventral view.</p></caption><graphic xmlns:xlink="http://www.w3.org/1999/xlink" xlink:href="zookeys-1158-001_article-100518__-g011.jpg" position="float" orientation="portrait" xlink:type="simple" id="oo_836685.jpg"><uri content-type="original_file" xlink:type="simple">https://binary.pensoft.net/fig/836685</uri></graphic></fig><p><bold><italic>Pronotum</italic></bold>: marginal pronotal stria (Fig. <xref ref-type="fig" rid="F11">50</xref>) laterally complete, continuous onto the apical angle and behind head; lateral pronotal stria moderately impressed; apical end shortened and bent inwardly; lateral portion rather distant from margin; its basal end obsolete on basal sixth of pronotal length.</p><p><bold><italic>Elytra</italic></bold>: external and internal subhumeral striae absent (Fig. <xref ref-type="fig" rid="F1">5</xref>); oblique humeral elytral stria lightly impressed on basal third; dorsal elytral striae 1–3 complete; elytral stria 4 present on apical half or shorter; elytral stria 5 either absent or very short; sutural elytral stria absent.</p><p><bold><italic>Propygidium and pygidium</italic></bold>: propygidium (Fig. <xref ref-type="fig" rid="F11">51</xref>) moderately covered with coarse, round, and shallow punctures; interspaces with fine punctations; pygidial punctures similar to those of propygidium, albeit slightly denser.</p><p><bold><italic>Prosternum</italic></bold>: anterior margin of prosternal lobe (Fig. <xref ref-type="fig" rid="F11">52</xref>) round; medio-apical end ascending; marginal prosternal stria impressed, shortly interrupted medially; short striae present on both baso-lateral ends; prosternal lobe with several punctures alongside marginal prosternal stria on both sides; entire disk covered with finer punctures; prosternal suture moderately impressed; prosternal process with few fine punctures; lateral sides descending; lateral prosternal striae deeply impressed; basal half of prosternal process narrow.</p><p><bold><italic>Meso- and metaventrite</italic></bold>: anterior margin of mesoventrite (Fig. <xref ref-type="fig" rid="F11">53</xref>) truncate; marginal mesoventral stria complete; meso-metaventral suture clearly impressed, complete and carinate; lateral metaventral stria moderately impressed, carinate, extending obliquely and posteriorly, united with oblique humeral stria that inwardly extends from metaventro-metepisternal suture; post-mesocoxal stria extending posteriorly, strongly curved along the posterior mesocoxal margin, almost attaining the metaventro-mesepimeral suture; punctation of intercoxal disk of metaventrite similar to that of mesoventrite; longitudinal suture of metaventrite lightly impressed; lateral disk of metaventrite moderately covered with large, round, shallow punctures.</p><p><bold><italic>Legs</italic></bold>: posterior surface of protibia (Figs <xref ref-type="fig" rid="F11">52</xref>, <xref ref-type="fig" rid="F11">53</xref>) flattened and dilated; outer lateral margin with four teeth, topped with minute denticles.</p></tp:treatment-sec><tp:treatment-sec sec-type="distribution" id="SECID0ESOBG"><title>Distribution.</title><p>Endemic to the Philippines (<xref ref-type="bibr" rid="B40">Mazur 2011</xref>).</p></tp:treatment-sec><tp:treatment-sec sec-type="biology" id="SECID0E3OBG"><title>Biology.</title><p>Unknown.</p></tp:treatment-sec><tp:treatment-sec><!--Section generated to contain objects referenced in tp:taxon-treatment.--><fig id="F1" position="float" orientation="portrait"><object-id xmlns:xlink="http://www.w3.org/1999/xlink" content-type="doi" xlink:type="simple">10.3897/zookeys.1158.100518.figures1-6</object-id><object-id xmlns:xlink="http://www.w3.org/1999/xlink" content-type="arpha" xlink:type="simple">92A2CC62-4816-5F0C-85C9-1F4FA634FB7D</object-id><label>Figures 1–6.</label><caption><p>Philippine <italic><tp:taxon-name><tp:taxon-name-part taxon-name-part-type="genus" reg="Atholus">Atholus</tp:taxon-name-part></tp:taxon-name></italic>, dorsal habitus <bold>1</bold><italic><tp:taxon-name><tp:taxon-name-part taxon-name-part-type="genus" reg="Atholus">A.</tp:taxon-name-part><tp:taxon-name-part taxon-name-part-type="species" reg="philippinensis">philippinensis</tp:taxon-name-part></tp:taxon-name></italic> (Marseul, 1854) [IC-21-18] <bold>2</bold><italic><tp:taxon-name><tp:taxon-name-part taxon-name-part-type="genus" reg="Atholus">A.</tp:taxon-name-part><tp:taxon-name-part taxon-name-part-type="species" reg="coelestis">coelestis</tp:taxon-name-part></tp:taxon-name></italic> (Marseul, 1857) [IC-21-20] <bold>3</bold><italic><tp:taxon-name><tp:taxon-name-part taxon-name-part-type="genus" reg="Atholus">A.</tp:taxon-name-part><tp:taxon-name-part taxon-name-part-type="species" reg="torquatus">torquatus</tp:taxon-name-part></tp:taxon-name></italic> (Marseul, 1854) [IC-21-49] <bold>4</bold><italic><tp:taxon-name><tp:taxon-name-part taxon-name-part-type="genus" reg="Atholus">A.</tp:taxon-name-part><tp:taxon-name-part taxon-name-part-type="species" reg="pirithous">pirithous</tp:taxon-name-part></tp:taxon-name></italic> (Marseul, 1873) [IC-21-47] <bold>5</bold><italic><tp:taxon-name><tp:taxon-name-part taxon-name-part-type="genus" reg="Atholus">A.</tp:taxon-name-part><tp:taxon-name-part taxon-name-part-type="species" reg="nitidissimus">nitidissimus</tp:taxon-name-part></tp:taxon-name></italic> Desbordes, 1925 [syntype image] <bold>6</bold><italic><tp:taxon-name><tp:taxon-name-part taxon-name-part-type="genus" reg="Atholus">A.</tp:taxon-name-part><tp:taxon-name-part taxon-name-part-type="species" reg="bakeri">bakeri</tp:taxon-name-part></tp:taxon-name></italic> (Bickhardt, 1914) [syntype image, No. 1639]. Scale bar: 1.00 mm.</p></caption><graphic xmlns:xlink="http://www.w3.org/1999/xlink" xlink:href="zookeys-1158-001_article-100518__-g001.jpg" position="float" orientation="portrait" xlink:type="simple" id="oo_836675.jpg"><uri content-type="original_file" xlink:type="simple">https://binary.pensoft.net/fig/836675</uri></graphic></fig></tp:treatment-sec><ref-list><ref id="B36"><mixed-citation xmlns:xlink="http://www.w3.org/1999/xlink" xlink:type="simple"><person-group><name name-style="western"><surname>Mazur</surname><given-names>S</given-names></name></person-group> (<year>1984</year>) <article-title>A world catalogue of <tp:taxon-name><tp:taxon-name-part taxon-name-part-type="family">Histeridae</tp:taxon-name-part></tp:taxon-name>.</article-title><source>Polskie Pismo Entomologiczne</source><volume>54</volume>(<issue>3–4</issue>): <fpage>1</fpage>–<lpage>376</lpage>.</mixed-citation></ref><ref id="B37"><mixed-citation xmlns:xlink="http://www.w3.org/1999/xlink" xlink:type="simple"><person-group><name name-style="western"><surname>Mazur</surname><given-names>S</given-names></name></person-group> (<year>1997</year>) A world catalogue of <tp:taxon-name><tp:taxon-name-part taxon-name-part-type="family">Histeridae</tp:taxon-name-part></tp:taxon-name> (<tp:taxon-name><tp:taxon-name-part taxon-name-part-type="order">Coleoptera</tp:taxon-name-part></tp:taxon-name>: <tp:taxon-name><tp:taxon-name-part taxon-name-part-type="superfamily">Histeroidea</tp:taxon-name-part></tp:taxon-name>). Genus International Journal of Invertebrate Taxonomy (Supplement), Polskie Towarzystwo Taksonomiczne 1–373.</mixed-citation></ref><ref id="B40"><mixed-citation xmlns:xlink="http://www.w3.org/1999/xlink" xlink:type="simple"><person-group><name name-style="western"><surname>Mazur</surname><given-names>S</given-names></name></person-group> (<year>2011</year>) <source>A Concise Catalogue of the <tp:taxon-name><tp:taxon-name-part taxon-name-part-type="family">Histeridae</tp:taxon-name-part></tp:taxon-name> (<tp:taxon-name><tp:taxon-name-part taxon-name-part-type="class">Insecta</tp:taxon-name-part></tp:taxon-name>: <tp:taxon-name><tp:taxon-name-part taxon-name-part-type="order">Coleoptera</tp:taxon-name-part></tp:taxon-name>).</source><publisher-name>Warsaw University of Life Sciences SGGW Press</publisher-name>, <publisher-loc>Warsaw</publisher-loc>, <size units="page">332 pp</size>.</mixed-citation></ref></ref-list></tp:taxon-treatment>
