# Supplementary material for: ﻿Revision of the genus Atholus Thomson, 1859 (Coleoptera, Histeridae, Histerinae) from the Philippines with additional records
Source: Zookeys. 2023 Apr 12;1158:1–26. doi: 10.3897/zookeys.1158.100518 (PMC10193451; doi:10.3897/zookeys.1158.100518)
Supplement: XML Treatment for Atholus bakeri [file zookeys.1158.100518-treatment7.xml]

<!DOCTYPE tp:taxon-treatment
  PUBLIC "-//TaxonX//DTD Taxonomic Treatment Publishing DTD v0 20100105//EN" "tax-treatment-NSO.dtd">
<tp:taxon-treatment xmlns:tp="http://www.plazi.org/taxpub"><tp:treatment-meta><kwd-group><label>Taxon classification</label><kwd>
              <named-content content-type="kingdom">Animalia</named-content>
            </kwd><kwd>
              <named-content content-type="order">Coleoptera</named-content>
            </kwd><kwd>
              <named-content content-type="family">Histeridae</named-content>
            </kwd></kwd-group><mixed-citation publication-type="journal"><person-group><name><surname>dela Cruz</surname><given-names>Ian Niel</given-names></name><name><surname>Ôhara</surname><given-names>Masahiro</given-names></name></person-group><article-title>﻿Revision of the genus <italic><tp:taxon-name><tp:taxon-name-part taxon-name-part-type="genus" reg="Atholus">Atholus</tp:taxon-name-part></tp:taxon-name></italic> Thomson, 1859 (<tp:taxon-name><tp:taxon-name-part taxon-name-part-type="order">Coleoptera</tp:taxon-name-part></tp:taxon-name>, <tp:taxon-name><tp:taxon-name-part taxon-name-part-type="family">Histeridae</tp:taxon-name-part></tp:taxon-name>, <tp:taxon-name><tp:taxon-name-part taxon-name-part-type="subfamily">Histerinae</tp:taxon-name-part></tp:taxon-name>) from the Philippines with additional records</article-title><source>Zookeys</source><day>12</day><month>04</month><year>2023</year><volume>1158</volume><fpage>1</fpage><lpage>26</lpage><pub-id pub-id-type="doi">10.3897/zookeys.1158.100518</pub-id></mixed-citation></tp:treatment-meta><tp:nomenclature><label>﻿</label><tp:taxon-name>
            <object-id xmlns:xlink="http://www.w3.org/1999/xlink" content-type="arpha" xlink:type="simple">75C9F8D8-3E37-5EE5-A522-75A7A0FB31A7</object-id>
            <tp:taxon-name-part taxon-name-part-type="genus" reg="Atholus">Atholus</tp:taxon-name-part>
            <tp:taxon-name-part taxon-name-part-type="species" reg="bakeri">bakeri</tp:taxon-name-part>
          </tp:taxon-name><tp:taxon-authority>(Bickhardt, 1914)</tp:taxon-authority><xref ref-type="fig" rid="F1">Figs 6</xref><xref ref-type="fig" rid="F12">, 54–57</xref><tp:nomenclature-citation-list><tp:nomenclature-citation><tp:taxon-name>
                <tp:taxon-name-part taxon-name-part-type="genus" reg="Hister">Hister</tp:taxon-name-part>
                <tp:taxon-name-part taxon-name-part-type="species" reg="bakeri">bakeri</tp:taxon-name-part>
              </tp:taxon-name><comment>Bickhardt, 1914: 428 [Luzon Island].</comment></tp:nomenclature-citation><tp:nomenclature-citation><tp:taxon-name><tp:taxon-name-part taxon-name-part-type="genus" reg="Hister">Hister</tp:taxon-name-part> (<tp:taxon-name-part taxon-name-part-type="subgenus" reg="Atholus">Atholus</tp:taxon-name-part>) <tp:taxon-name-part taxon-name-part-type="species" reg="bakeri">bakeri</tp:taxon-name-part></tp:taxon-name><comment>: <xref ref-type="bibr" rid="B7">Bickhardt 1917</xref>: 193 [catalogued].</comment></tp:nomenclature-citation><tp:nomenclature-citation><tp:taxon-name>
                <tp:taxon-name-part taxon-name-part-type="genus" reg="Atholus">Atholus</tp:taxon-name-part>
                <tp:taxon-name-part taxon-name-part-type="species" reg="bakeri">bakeri</tp:taxon-name-part>
              </tp:taxon-name><comment>: <xref ref-type="bibr" rid="B6">Bickhardt 1914</xref>: 428; <xref ref-type="bibr" rid="B36">Mazur 1984</xref>: 211; <xref ref-type="bibr" rid="B37">1997</xref>: 129; <xref ref-type="bibr" rid="B40">2011</xref>: 103 [catalogued].</comment></tp:nomenclature-citation></tp:nomenclature-citation-list></tp:nomenclature><tp:treatment-sec sec-type="material" id="SECID0ENSBG"><title>Specimens examined.</title><p>1 syntype [<bold>Luzon Island</bold>] based on images, “<italic><tp:taxon-name><tp:taxon-name-part taxon-name-part-type="genus" reg="Atholus">Atholus</tp:taxon-name-part><tp:taxon-name-part taxon-name-part-type="species" reg="bakeri">bakeri</tp:taxon-name-part></tp:taxon-name></italic> n. sp. Bickh. / Los Banos, / P.I., Baker. / 1639” [sex undetermined, measurements not available] (<abbrev xmlns:xlink="http://www.w3.org/1999/xlink" xlink:title="Naturhistorisches Museum Berlin" id="ABBRID0EATBG" xlink:type="simple">MNHUB</abbrev>).</p></tp:treatment-sec><tp:treatment-sec sec-type="diagnosis" id="SECID0EETBG"><title>Diagnosis.</title><p>This species has lateral pronotal striae interrupted in the anterolateral angle, and strong punctations on its entire pygidium. According to the original description of <xref ref-type="bibr" rid="B6">Bickhardt (1914)</xref>, <italic><tp:taxon-name><tp:taxon-name-part taxon-name-part-type="genus" reg="Atholus">Atholus</tp:taxon-name-part><tp:taxon-name-part taxon-name-part-type="species" reg="bakeri">bakeri</tp:taxon-name-part></tp:taxon-name></italic> (Bickhardt, 1914) is most similar to <italic><tp:taxon-name><tp:taxon-name-part taxon-name-part-type="genus" reg="Atholus">A.</tp:taxon-name-part><tp:taxon-name-part taxon-name-part-type="species" reg="torquatus">torquatus</tp:taxon-name-part></tp:taxon-name></italic> (Marseul, 1854) except that the propygidium and pygidium of <italic><tp:taxon-name><tp:taxon-name-part taxon-name-part-type="genus" reg="Atholus">A.</tp:taxon-name-part><tp:taxon-name-part taxon-name-part-type="species" reg="bakeri">bakeri</tp:taxon-name-part></tp:taxon-name></italic> (Bickhardt, 1914) are strongly punctate. However, based on the syntype observed, the punctation is not as prominent as described and, in fact quite similar to that of <italic><tp:taxon-name><tp:taxon-name-part taxon-name-part-type="genus" reg="Atholus">A.</tp:taxon-name-part><tp:taxon-name-part taxon-name-part-type="species" reg="torquatus">torquatus</tp:taxon-name-part></tp:taxon-name></italic> (Marseul, 1854). The punctures are finer towards the apical end of the pygidium. Another distinguishable feature of <italic><tp:taxon-name><tp:taxon-name-part taxon-name-part-type="genus" reg="Atholus">A.</tp:taxon-name-part><tp:taxon-name-part taxon-name-part-type="species" reg="bakeri">bakeri</tp:taxon-name-part></tp:taxon-name></italic> (Bickhardt, 1914) is the medially straight frontal stria, while in <italic><tp:taxon-name><tp:taxon-name-part taxon-name-part-type="genus" reg="Atholus">A.</tp:taxon-name-part><tp:taxon-name-part taxon-name-part-type="species" reg="torquatus">torquatus</tp:taxon-name-part></tp:taxon-name></italic> (Marseul, 1854) it is weakly bent inwardly. However, several studied individuals of <italic><tp:taxon-name><tp:taxon-name-part taxon-name-part-type="genus" reg="Atholus">A.</tp:taxon-name-part><tp:taxon-name-part taxon-name-part-type="species" reg="torquatus">torquatus</tp:taxon-name-part></tp:taxon-name></italic> (Marseul, 1854) likewise seem to have their frontal stria medially straight.</p></tp:treatment-sec><tp:treatment-sec sec-type="description" id="SECID0E2VBG"><title>Re-description.</title><p><bold><italic>Body</italic></bold> (Fig. <xref ref-type="fig" rid="F1">6</xref>) oval, moderately convex and black; tibia and antenna rufous.</p><p><bold><italic>Head</italic></bold>: clypeus (Figs <xref ref-type="fig" rid="F12">54</xref>, <xref ref-type="fig" rid="F12">55</xref>) slightly crenate on anterolateral margin, apical margin slightly extended; frontal stria medially straight, complete, moderately impressed; eyes large, convex, clearly visible dorsally; mandibles with rounded outer margin curved inwardly; sub-apical tooth on left mandible large; mandibular apex acutely pointed.</p><fig id="F12" position="float" orientation="portrait"><object-id xmlns:xlink="http://www.w3.org/1999/xlink" content-type="doi" xlink:type="simple">10.3897/zookeys.1158.100518.figures54-57</object-id><object-id xmlns:xlink="http://www.w3.org/1999/xlink" content-type="arpha" xlink:type="simple">71BBF74E-AF28-566E-88B1-366991A138D2</object-id><label>Figures 54–57.</label><caption><p><italic><tp:taxon-name><tp:taxon-name-part taxon-name-part-type="genus" reg="Atholus">Atholus</tp:taxon-name-part><tp:taxon-name-part taxon-name-part-type="species" reg="bakeri">bakeri</tp:taxon-name-part></tp:taxon-name></italic> (Bickhardt, 1914) <bold>54</bold> head and pronotum, dorsal view <bold>55</bold> head, frontal view <bold>56</bold> propygidium and pygidium <bold>57</bold> habitus, ventral view.</p></caption><graphic xmlns:xlink="http://www.w3.org/1999/xlink" xlink:href="zookeys-1158-001_article-100518__-g012.jpg" position="float" orientation="portrait" xlink:type="simple" id="oo_836686.jpg"><uri content-type="original_file" xlink:type="simple">https://binary.pensoft.net/fig/836686</uri></graphic></fig><p><bold><italic>Pronotum</italic></bold>: marginal pronotal stria (Figs <xref ref-type="fig" rid="F12">54</xref>, <xref ref-type="fig" rid="F12">55</xref>) laterally complete, continuous onto apical angle and crenate behind head; lateral pronotal stria moderately impressed, slightly crenate; apical end shortened and bent inwardly in a curved hook; lateral portion rather distant from margin; its basal end abbreviated from basal fifth of pronotal length.</p><p><bold><italic>Elytra</italic></bold>: elytral epipleuron (Fig. <xref ref-type="fig" rid="F12">57</xref>) with few coarse punctures on apical half; marginal epipleural stria present on apical half; marginal elytral stria (Fig. <xref ref-type="fig" rid="F1">6</xref>) complete, slightly impressed; external and internal subhumeral striae absent; oblique humeral stria lightly impressed on basal third; dorsal elytral striae 1–4 complete; dorsal elytral stria 5 and sutural elytral stria present on apical half; disk with fine punctures.</p><p><bold><italic>Abdomen</italic></bold>: propygidium (Fig. <xref ref-type="fig" rid="F12">56</xref>) moderately covered with coarse, round, and shallow punctures; interspaces with fine punctations; pygidial punctations similar to those of propygidium, becoming sparser apically.</p><p><bold><italic>Meso- and metaventrite</italic></bold>: anterior margin of mesoventrite (Fig. <xref ref-type="fig" rid="F12">57</xref>) outwardly arcuate; marginal mesoventral stria crenate and complete; meso-metaventral suture clearly impressed, complete, medially angulate; punctations of intercoxal disk of metaventrite similar to those of mesoventrite; longitudinal suture of metaventrite lightly impressed; lateral disk of metaventrite moderately covered with large, round, shallow punctures.</p><p><bold><italic>Legs</italic></bold>: posterior surface of protibia (Fig. <xref ref-type="fig" rid="F12">57</xref>) flattened and strongly dilated; outer lateral margin with four weak, almost inconspicuous teeth, topped by minute denticles.</p></tp:treatment-sec><tp:treatment-sec sec-type="distribution" id="SECID0EYZBG"><title>Distribution.</title><p>Endemic to the Philippines (<xref ref-type="bibr" rid="B40">Mazur 2011</xref>).</p></tp:treatment-sec><tp:treatment-sec sec-type="biology" id="SECID0EC1BG"><title>Biology.</title><p>Unknown.</p></tp:treatment-sec><tp:treatment-sec sec-type="remarks" id="SECID0EH1BG"><title>Remarks.</title><p>The examined syntype of <italic><tp:taxon-name><tp:taxon-name-part taxon-name-part-type="genus" reg="Atholus">A.</tp:taxon-name-part><tp:taxon-name-part taxon-name-part-type="species" reg="bakeri">bakeri</tp:taxon-name-part></tp:taxon-name></italic> (Bickhardt, 1914) exhibits characters similar to a typical <italic><tp:taxon-name><tp:taxon-name-part taxon-name-part-type="genus" reg="Atholus">A.</tp:taxon-name-part><tp:taxon-name-part taxon-name-part-type="species" reg="torquatus">torquatus</tp:taxon-name-part></tp:taxon-name></italic> (Marseul, 1854). According to <xref ref-type="bibr" rid="B11">Desbordes (1917)</xref>, <italic><tp:taxon-name><tp:taxon-name-part taxon-name-part-type="genus" reg="Atholus">A.</tp:taxon-name-part><tp:taxon-name-part taxon-name-part-type="species" reg="torquatus">torquatus</tp:taxon-name-part></tp:taxon-name></italic> (Marseul, 1854) and <italic><tp:taxon-name><tp:taxon-name-part taxon-name-part-type="genus" reg="Atholus">A.</tp:taxon-name-part><tp:taxon-name-part taxon-name-part-type="species" reg="bakeri">bakeri</tp:taxon-name-part></tp:taxon-name></italic> (Bickhardt, 1914) are very similar, being set apart by the pygidial punctation (strong in <italic><tp:taxon-name><tp:taxon-name-part taxon-name-part-type="genus" reg="Atholus">A.</tp:taxon-name-part><tp:taxon-name-part taxon-name-part-type="species" reg="bakeri">bakeri</tp:taxon-name-part></tp:taxon-name></italic> and apically finer in <italic><tp:taxon-name><tp:taxon-name-part taxon-name-part-type="genus" reg="Atholus">A.</tp:taxon-name-part><tp:taxon-name-part taxon-name-part-type="species" reg="torquatus">torquatus</tp:taxon-name-part></tp:taxon-name></italic>). Although the only examined specimen of <italic><tp:taxon-name><tp:taxon-name-part taxon-name-part-type="genus" reg="Atholus">A.</tp:taxon-name-part><tp:taxon-name-part taxon-name-part-type="species" reg="bakeri">bakeri</tp:taxon-name-part></tp:taxon-name></italic> (Bickhardt, 1914) possesses similar pygidial punctations to <italic><tp:taxon-name><tp:taxon-name-part taxon-name-part-type="genus" reg="Atholus">A.</tp:taxon-name-part><tp:taxon-name-part taxon-name-part-type="species" reg="torquatus">torquatus</tp:taxon-name-part></tp:taxon-name></italic> (Bickhardt, 1914), this character remains the primary distinction until further examinations of other types is established. The authors would also encourage a comprehensive observation of both male and female genitalia for future works.</p></tp:treatment-sec><tp:treatment-sec><!--Section generated to contain objects referenced in tp:taxon-treatment.--><fig id="F1" position="float" orientation="portrait"><object-id xmlns:xlink="http://www.w3.org/1999/xlink" content-type="doi" xlink:type="simple">10.3897/zookeys.1158.100518.figures1-6</object-id><object-id xmlns:xlink="http://www.w3.org/1999/xlink" content-type="arpha" xlink:type="simple">92A2CC62-4816-5F0C-85C9-1F4FA634FB7D</object-id><label>Figures 1–6.</label><caption><p>Philippine <italic><tp:taxon-name><tp:taxon-name-part taxon-name-part-type="genus" reg="Atholus">Atholus</tp:taxon-name-part></tp:taxon-name></italic>, dorsal habitus <bold>1</bold><italic><tp:taxon-name><tp:taxon-name-part taxon-name-part-type="genus" reg="Atholus">A.</tp:taxon-name-part><tp:taxon-name-part taxon-name-part-type="species" reg="philippinensis">philippinensis</tp:taxon-name-part></tp:taxon-name></italic> (Marseul, 1854) [IC-21-18] <bold>2</bold><italic><tp:taxon-name><tp:taxon-name-part taxon-name-part-type="genus" reg="Atholus">A.</tp:taxon-name-part><tp:taxon-name-part taxon-name-part-type="species" reg="coelestis">coelestis</tp:taxon-name-part></tp:taxon-name></italic> (Marseul, 1857) [IC-21-20] <bold>3</bold><italic><tp:taxon-name><tp:taxon-name-part taxon-name-part-type="genus" reg="Atholus">A.</tp:taxon-name-part><tp:taxon-name-part taxon-name-part-type="species" reg="torquatus">torquatus</tp:taxon-name-part></tp:taxon-name></italic> (Marseul, 1854) [IC-21-49] <bold>4</bold><italic><tp:taxon-name><tp:taxon-name-part taxon-name-part-type="genus" reg="Atholus">A.</tp:taxon-name-part><tp:taxon-name-part taxon-name-part-type="species" reg="pirithous">pirithous</tp:taxon-name-part></tp:taxon-name></italic> (Marseul, 1873) [IC-21-47] <bold>5</bold><italic><tp:taxon-name><tp:taxon-name-part taxon-name-part-type="genus" reg="Atholus">A.</tp:taxon-name-part><tp:taxon-name-part taxon-name-part-type="species" reg="nitidissimus">nitidissimus</tp:taxon-name-part></tp:taxon-name></italic> Desbordes, 1925 [syntype image] <bold>6</bold><italic><tp:taxon-name><tp:taxon-name-part taxon-name-part-type="genus" reg="Atholus">A.</tp:taxon-name-part><tp:taxon-name-part taxon-name-part-type="species" reg="bakeri">bakeri</tp:taxon-name-part></tp:taxon-name></italic> (Bickhardt, 1914) [syntype image, No. 1639]. Scale bar: 1.00 mm.</p></caption><graphic xmlns:xlink="http://www.w3.org/1999/xlink" xlink:href="zookeys-1158-001_article-100518__-g001.jpg" position="float" orientation="portrait" xlink:type="simple" id="oo_836675.jpg"><uri content-type="original_file" xlink:type="simple">https://binary.pensoft.net/fig/836675</uri></graphic></fig></tp:treatment-sec><ref-list><ref id="B7"><mixed-citation xmlns:xlink="http://www.w3.org/1999/xlink" xlink:type="simple"><person-group><name name-style="western"><surname>Bickhardt</surname><given-names>H</given-names></name></person-group> (<year>1917</year>) <tp:taxon-name><tp:taxon-name-part taxon-name-part-type="family">Histeridae</tp:taxon-name-part></tp:taxon-name>. In: Wytsman P (Ed.) Genera Insectorum, fascicules 166b: 113–302. [La Haye.]</mixed-citation></ref><ref id="B6"><mixed-citation xmlns:xlink="http://www.w3.org/1999/xlink" xlink:type="simple"><person-group><name name-style="western"><surname>Bickhardt</surname><given-names>H</given-names></name></person-group> (<year>1914</year>) Philippinische Histeriden: I. Philippine Journal of Science 9(D): 423–429.</mixed-citation></ref><ref id="B36"><mixed-citation xmlns:xlink="http://www.w3.org/1999/xlink" xlink:type="simple"><person-group><name name-style="western"><surname>Mazur</surname><given-names>S</given-names></name></person-group> (<year>1984</year>) <article-title>A world catalogue of <tp:taxon-name><tp:taxon-name-part taxon-name-part-type="family">Histeridae</tp:taxon-name-part></tp:taxon-name>.</article-title><source>Polskie Pismo Entomologiczne</source><volume>54</volume>(<issue>3–4</issue>): <fpage>1</fpage>–<lpage>376</lpage>.</mixed-citation></ref><ref id="B37"><mixed-citation xmlns:xlink="http://www.w3.org/1999/xlink" xlink:type="simple"><person-group><name name-style="western"><surname>Mazur</surname><given-names>S</given-names></name></person-group> (<year>1997</year>) A world catalogue of <tp:taxon-name><tp:taxon-name-part taxon-name-part-type="family">Histeridae</tp:taxon-name-part></tp:taxon-name> (<tp:taxon-name><tp:taxon-name-part taxon-name-part-type="order">Coleoptera</tp:taxon-name-part></tp:taxon-name>: <tp:taxon-name><tp:taxon-name-part taxon-name-part-type="superfamily">Histeroidea</tp:taxon-name-part></tp:taxon-name>). Genus International Journal of Invertebrate Taxonomy (Supplement), Polskie Towarzystwo Taksonomiczne 1–373.</mixed-citation></ref><ref id="B40"><mixed-citation xmlns:xlink="http://www.w3.org/1999/xlink" xlink:type="simple"><person-group><name name-style="western"><surname>Mazur</surname><given-names>S</given-names></name></person-group> (<year>2011</year>) <source>A Concise Catalogue of the <tp:taxon-name><tp:taxon-name-part taxon-name-part-type="family">Histeridae</tp:taxon-name-part></tp:taxon-name> (<tp:taxon-name><tp:taxon-name-part taxon-name-part-type="class">Insecta</tp:taxon-name-part></tp:taxon-name>: <tp:taxon-name><tp:taxon-name-part taxon-name-part-type="order">Coleoptera</tp:taxon-name-part></tp:taxon-name>).</source><publisher-name>Warsaw University of Life Sciences SGGW Press</publisher-name>, <publisher-loc>Warsaw</publisher-loc>, <size units="page">332 pp</size>.</mixed-citation></ref><ref id="B11"><mixed-citation xmlns:xlink="http://www.w3.org/1999/xlink" xlink:type="simple"><person-group><name name-style="western"><surname>Desbordes</surname><given-names>H</given-names></name></person-group> (<year>1917</year>) <article-title>Contribution à la connaissance des Histérides. 2e mémoire. Synopsis de divers groupes d’<tp:taxon-name><tp:taxon-name-part taxon-name-part-type="family">Histeridae</tp:taxon-name-part></tp:taxon-name>.</article-title><source>Annales de la Société Entomologique de France, Paris</source><volume>85</volume>: <fpage>297</fpage>–<lpage>326</lpage>.</mixed-citation></ref></ref-list></tp:taxon-treatment>
